# Supplementary material for: Common features and interesting differences in transcriptional responses to secretion stress in the fungi Trichoderma reesei and Saccharomyces cerevisiae
Source: BMC Genomics. 2006 Feb 22;7:32. doi: 10.1186/1471-2164-7-32 (PMC1397821; doi:10.1186/1471-2164-7-32)
Supplement: Additional File 1 — A tab limited text file including: 1. List of experiment titles in S. cerevisiae gene expression plots. 2. Rules to divide ORFs having significant p-values into groups. 3. Systematic names of ORFs in the groups [file 1471-2164-7-32-S1.txt]

Supplemental S. cerevisiae data from:
"COMMON FEATURES AND INTERESTING DIFFERENCES IN TRANSCRIPTIONAL RESPONSES 
TO SECRETION STRESS IN THE FUNGI TRICHODERMA REESEI AND SACCHAROMYCES CEREVISIAE"

Includes:
1. List of experiment titles in S. cerevisiae gene expression plots
2. Rules to divide ORFs having significant p-values into groups
3. Systematic names of ORFs in the groups

1. List of experiment titles in S. cerevisiae gene expression plots:

1	Dire1D60
2	Dire1T60
3	Dhac1D60
4	Dhac1T60
5	W2_dIRE_DTT30
6	dtt_0_min
7	2,5mM_DTT_005_min
8	Heat_Shock_000_minutes
9	DS800_VS_DS799
10	CA1412_VS_CA1411
11	wtD60
12	wtT60
13	h2kb
14	Tun
15	dtt_060_min
16	Tunicamycin
17	W2_WT_DTT30
18	dtt_000_min
19	dtt_015_min
20	dtt_030_min
21	dtt_060_min
22	dtt_120_min
23	dtt_240_min
24	dtt_480_min
25	Cd2+_Kin_30_min
26	Cd2+_1h
27	Cd2+_Kin_2h
28	Cd2+dmet4/wt
29	Dfks1
30	Dgas1
31	Dknr4
32	Dkre6
33	Dmnn9
34	gcn4D/100mM3AT
35	0,5x/1xAAStarv
36	GCN4C/GCN4
37	GCN4/gcn4D100mM3AT
38	WT/10mM3AT
39	WT/100mM3ATave
40	heat_shock_05_min
41	heat_shock_10_min
42	heat_shock_15_min
43	heat_shock_20_min_repeat
44	heat_shock_20_min
45	heat_shock_40_min
46	heat_shock_60_min
47	heat_shock_80_min
48	Heat_Shock_000_minutes_(series_2)
49	25C_--_15_min
50	25C_--_30_min
51	25C_--_45_min
52	25C_--_60_min
53	25C_--_90_min
54	29C_to_33C_-_5_min
55	29C_to_33C_-_15_min
56	29C_to_33C_-30_min
57	29C_to_33C_-_90_min
58	29C_+1M_sorbitol_to_33C_+_1M_sorbitol_-_15_min
59	29C_+1M_sorbitol_to_33C_+_1M_sorbitol_-_5_min
60	29C_+1M_sorbitol_to_33C_+_1M_sorbitol_-_30_min
61	33C_no_sorbitol_5_min
62	33C_+_1M_sorbitol_vs,_29C_-_adapted
63	33C_no_sorbitol_30_min
64	heat_shock_17_to_37,_20_minutes
65	heat_shock_21_to_37,_20_minutes
66	heat_shock_25_to_37,_20_minutes
67	heat_shock_29_to_37,_20_minutes
68	heat_shock_33_to_37,_20_minutes
69	heat_shock_37_to_37,_20_minutes
70	heat_shock_37_to_37,_30_minutes
71	constant_0,32_mM_H2O2_(10_min)_redo
72	constant_0,32_mM_H2O2_(20_min)_redo
73	constant_0,32_mM_H2O2_(30_min)_redo
74	constant_0,32_mM_H2O2_(40_min)_rescan
75	constant_0,32_mM_H2O2_(50_min)_redo
76	constant_0,32_mM_H2O2_(60_min)_redo
77	constant_0,32_mM_H2O2_(80_min)_redo
78	constant_0,32_mM_H2O2_(100_min)_redo
79	constant_0,32_mM_H2O2_(120_min)_redo
80	constant_0,32_mM_H2O2_(160_min)_redo
81	1_mM_Menadione_(10_min)redo
82	1_mM_Menadione_(20_min)_redo
83	1_mM_Menadione_(30_min)_redo
84	1mM_Menadione_(40_min)_redo
85	1_mM_Menadione_(50_min)redo
86	1_mM_Menadione_(80_min)_redo
87	1_mM_Menadione_(105_min)_redo
88	1_mM_Menadione_(120_min)redo
89	1_mM_Menadione_(160_min)_redo
90	1,5_mM_diamide_(5_min)
91	1,5_mM_diamide_(10_min)
92	1,5_mM_diamide_(20_min)
93	1,5_mM_diamide_(30_min)
94	1,5_mM_diamide_(40_min)
95	1,5_mM_diamide_(50_min)
96	1,5_mM_diamide_(60_min)
97	1,5_mM_diamide_(90_min)
98	1M_sorbitol_-_5_min
99	1M_sorbitol_-_15_min
100	1M_sorbitol_-_30_min
101	1M_sorbitol_-_45_min_(*_centrifugation_problem)
102	1M_sorbitol_-_60_min
103	1M_sorbitol_-_90_min
104	Hypo-osmotic_shock_-_5_min
105	Hypo-osmotic_shock_-15_minutes
106	Hypo-osmotic_shock_-30_minutes
107	Hypo-osmotic_shock_-_45_minutes
108	Hypo-osmotic_shock_-_60_minutes
109	1M_sorbitol_vs,_YPD_-_basal
110	Amino_acid_+_adenine_starvation_0,5_h
111	Amino_acid_+_adenine_starvation_1_h
112	Amino_acid_+_adenine_starvation_2_h
113	Amino_acid_+_adenine_starvation_4_h
114	Amino_acid_+_adenine_starvation_6_h
115	Nitrogen_Depletion_30_min,
116	Nitrogen_Depletion_1_h
117	Nitrogen_Depletion_2_h
118	Nitrogen_Depletion_4_h
119	Nitrogen_Depletion_8_h
120	Nitrogen_Depletion_12_h
121	Nitrogen_Depletion_1_d
122	Nitrogen_Depletion_2_d
123	Nitrogen_Depletion_3_d
124	YPD_2_h_(25C)
125	YPD_4_h_(25C)
126	YPD_8_h_(25C)
127	YPD_12_h_(25C)
128	YPD_1_d_(25C)
129	YPD_2_d_(25C)
130	YPD_3_d_(25C)
131	YPD_5_d_(25C)
132	YPD_7_d_(25C)
133	YPD_13_d_(25C)
134	YPD_4_h_30C
135	YPD_6_h_30C
136	YPD_8_h_30C
137	YPD_10_h_30C
138	YPD_12_h_30C
139	YPD_1_d_30C
140	YPD_2_d_30C
141	YPD_3_d_30C
142	YPD_5_d_30C
143	YP_ethanol_vs_reference_pool
144	YP_galactose_vs_reference_pool
145	YP_raffinose_vs_reference_pool
146	YP_sucrose_vs_reference_pool
147	YP_fructose_vs_reference_pool
148	YP_glucose_vs_reference_pool
149	17_deg_growth
150	21_deg_growth
151	25_deg_growth
152	29_deg_growth
153	37_deg_growth
154	steady_state_15_dec_C
155	steady_state_17_dec_C
156	steady_state_21_dec_C
157	steady_state_25_dec_C
158	steady_state_29_dec_C
159	steady_state_33_dec_C
160	steady_state_36_dec_C
161	_y14n095
162	steady_state_36_dec_C
163	DBY7286_37degree_heat_-_20_min
164	DBYmsn2-4-_37degree_heat_-_20_min
165	DBY_msn2msn4_37C_-_20_min
166	DBYyap1-_37degree_heat_-_20_min_(redo)
167	DBYyap1_+_37degree_heat_(repeat)
168	DBY7286_+_0,3_mM_H2O2_(20_min)
169	DBYmsn2msn4_(good_strain)_+_0,32_mM_H2O2
170	DBY_msn2msn4_0,32_mM_H2O2_-_20_min
171	DBYyap1-_+_0,3_mM_H2O2_(20_min)
172	DBYyap1_0,32_mM_H2O2_-_20_min
173	FY3_pRZ-MSN2_-_Msn2_overexpression
174	FY3_pRZ-MSN4_-_Msn4_overexpression

2. Rules to divide ORFs having significant p-values into groups:

Group 1 (coreUPR upregulation), both tests significant and median of treated wild types > 
median of controls and median of treated deletion strains <= median of controls; 

Group 2 (coreUPR downregulation), both tests significant and median of treated wild types < 
median of controls and median of treated deletion strains >= median of controls

Group 3 (UPR dependent upregulation), significant difference between treated 
deletion strains and treated wild type and median of treated wild types > median of 
controls and median of treated deletion strains <= median of controls; 

Group 4 (UPR dependent downregulation), significant difference between 
treated deletion strains and treated wild types and median of treated wild types <
median of controls and median of treated deletion strains >= median of controls; 

Group 5 (UPR independent upregulation), significant difference between treated 
wild type strains and controls and median of treated wild types > median of 
controls OR both tests significant and median of treated wild types > median of 
controls and median of treated deletion strains >= median of controls; 

Group 6 (UPR independent downregulation), significant difference between treated 
wild type strains and controls and median of treated wild types < median of 
controls OR both tests significant and median of treated wild types < median of 
controls and median of treated deletion strains <= median of controls.

Group 7 (UPR dependent repression of upregulation), significant difference between treated 
deletion strains and controls and median of treated wild types => median of 
controls and median of treated deletion strains > median of controls; 

Group 8 (UPR dependent repression of downregulation), significant difference between 
treated deletion strains and controls and median of treated wild types <=
median of controls and median of treated deletion strains < median of controls; 

3. ORFs in the groups:
Systematic names of S. cerevisiae ORFs belonging to the 8 selected groups:

==> Group 1 <==

YAL068C

YAR002W

YBR002C

YBR166C

YBR171W

YBR227C

YCL043C

YDL095W

YDR048C

YDR518W

YEL002C

YFR044C

YFR051C

YGL127C

YGR037C

YGR294W

YHR098C

YIL109C

YJL073W

YJL154C

YJR006W

YJR079W

YKL019W

YKL022C

YKL223W

YLR088W

YLR292C

YML005W

YML127W

YMR013C

YNL049C

YNL108C

YNL161W

YNL287W

YNR006W

YNR026C

YOL088C

YOL161C

YOR002W

YOR099W

YOR176W

YOR221C

YOR236W

YOR250C

YOR311C

YPL094C


==> Group 2 <==

YCL018W

YCR049C

YCR085W

YDL105W

YFR056C

YHL014C

YIL025C

YIL119C

YLL054C

YLR363C

YLR402W

YOR026W

YOR163W

YOR346W

YPL208W

YPR149W


==> Group 3 <==

YAL007C

YAL019W

YBL008W

YBR015C

YBR114W

YBR163W

YBR198C

YBR245C

YCL004W

YCL008C

YCL030C

YCR035C

YCR048W

YDL050C

YDL052C

YDL055C

YDL084W

YDL096C

YDL111C

YDR047W

YDR086C

YDR093W

YDR098C

YDR114C

YDR240C

YDR292C

YDR295C

YDR302W

YDR303C

YDR416W

YDR477W

YDR544C

YEL015W

YER003C

YER068W

YER171W

YGL022W

YGL035C

YGL042C

YGL049C

YGL067W

YGL100W

YGL117W

YGL137W

YGL186C

YGL195W

YGL215W

YGR063C

YGR064W

YGR107W

YGR204W

YHR036W

YHR073W

YIL040W

YIL156W

YIR013C

YJL064W

YJL217W

YJR051W

YJR061W

YJR068W

YJR113C

YJR120W

YKL015W

YKL020C

YKL024C

YKL106W

YKL204W

YKL207W

YKR032W

YKR050W

YLL035W

YLR066W

YLR092W

YLR095C

YLR125W

YLR187W

YLR188W

YLR224W

YLR256W

YLR278C

YLR378C

YLR430W

YLR450W

YML012W

YML076C

YML079W

YML102W

YML115C

YML124C

YMR011W

YMR016C

YMR036C

YMR078C

YMR081C

YMR112C

YMR126C

YMR129W

YMR141C

YMR163C

YMR187C

YMR235C

YMR247C

YMR272C

YMR273C

YMR281W

YMR287C

YMR317W

YNL010W

YNL023C

YNL071W

YNL076W

YNL109W

YNL245C

YNL251C

YNL271C

YNR025C

YNR027W

YNR029C

YOL021C

YOR034C

YOR251C

YOR254C

YOR290C

YOR375C

YPL010W

YPL050C

YPL056C

YPL141C

YPL248C

YPR085C

YPR086W

YPR139C

YPR181C

YPR183W


==> Group 4 <==

YAL009W

YAL037W

YAL058W

YBL038W

YBL041W

YBL085W

YBR051W

YBR054W

YBR068C

YBR099C

YBR183W

YBR193C

YBR241C

YBR285W

YBR296C

YCR019W

YCR021C

YDL002C

YDL065C

YDL118W

YDL133W

YDL134C

YDL223C

YDL243C

YDR030C

YDR031W

YDR068W

YDR163W

YDR176W

YDR201W

YDR222W

YDR247W

YDR255C

YDR269C

YDR270W

YDR372C

YDR494W

YDR525W

YEL004W

YER014W

YER016W

YER026C

YER037W

YER106W

YER121W

YER134C

YFL044C

YFL047W

YFR019W

YGL041C

YGL139W

YGL149W

YGL205W

YGR045C

YGR050C

YGR099W

YGR132C

YGR139W

YGR143W

YGR169C

YGR176W

YGR205W

YGR206W

YGR221C

YGR235C

YGR238C

YGR243W

YHL031C

YHR008C

YHR198C

YIL032C

YIL093C

YIL113W

YIL125W

YIR020C

YIR042C

YJL061W

YJL096W

YJL101C

YJL112W

YJL131C

YJL175W

YJL185C

YJL211C

YJR011C

YJR053W

YJR154W

YKL002W

YKL037W

YKL086W

YKL095W

YKR073C

YLL007C

YLL012W

YLL020C

YLL049W

YLL055W

YLR015W

YLR053C

YLR108C

YLR114C

YLR141W

YLR148W

YLR233C

YLR297W

YLR310C

YLR346C

YLR374C

YLR377C

YML038C

YML047C

YML048W

YML050W

YMR065W

YMR199W

YMR204C

YMR210W

YMR240C

YMR274C

YMR326C

YNL074C

YNL143C

YNL160W

YNL196C

YNL204C

YNL226W

YNL285W

YNL288W

YNR004W

YOL076W

YOL110W

YOR024W

YOR058C

YOR071C

YOR177C

YOR248W

YOR295W

YOR308C

YOR351C

YOR357C

YPL014W

YPL026C

YPL047W

YPL072W

YPL073C

YPL083C

YPL095C

YPL168W

YPL210C

YPL233W

YPR042C

YPR070W

YPR087W

YPR101W

YPR186C


==> Group 5 <==

YBL037W

YBL064C

YBL075C

YBL107C

YBR001C

YBR005W

YBR006W

YBR014C

YBR018C

YBR043C

YBR062C

YBR066C

YBR080C

YBR081C

YBR110W

YBR119W

YBR126C

YBR139W

YBR150C

YBR170C

YBR199W

YBR203W

YBR216C

YBR225W

YBR229C

YBR236C

YBR255W

YBR269C

YBR280C

YBR290W

YCL033C

YCL038C

YCL039W

YCL042W

YCL049C

YCL055W

YCL057W

YCR007C

YCR011C

YCR036W

YCR098C

YDL007W

YDL022W

YDL024C

YDL027C

YDL029W

YDL057W

YDL069C

YDL078C

YDL097C

YDL104C

YDL108W

YDL110C

YDL124W

YDL125C

YDL132W

YDL146W

YDL147W

YDL172C

YDL173W

YDL174C

YDL215C

YDR001C

YDR003W

YDR004W

YDR022C

YDR069C

YDR070C

YDR076W

YDR096W

YDR122W

YDR123C

YDR125C

YDR129C

YDR132C

YDR160W

YDR162C

YDR168W

YDR189W

YDR231C

YDR236C

YDR242W

YDR244W

YDR248C

YDR254W

YDR289C

YDR294C

YDR306C

YDR319C

YDR329C

YDR330W

YDR332W

YDR338C

YDR358W

YDR376W

YDR379W

YDR391C

YDR394W

YDR406W

YDR425W

YDR436W

YDR476C

YDR512C

YDR520C

YDR536W

YEL020C

YEL058W

YEL060C

YEL069C

YER015W

YER040W

YER077C

YER098W

YER136W

YER144C

YER184C

YFL013C

YFL040W

YFR003C

YFR014C

YFR020W

YFR021W

YFR026C

YFR039C

YFR040W

YGL006W

YGL036W

YGL047W

YGL051W

YGL052W

YGL061C

YGL062W

YGL094C

YGL095C

YGL104C

YGL134W

YGL151W

YGL157W

YGL178W

YGL179C

YGL208W

YGL218W

YGL219C

YGL251C

YGL259W

YGR008C

YGR032W

YGR039W

YGR040W

YGR100W

YGR117C

YGR122W

YGR136W

YGR137W

YGR141W

YGR144W

YGR149W

YGR161C

YGR168C

YGR170W

YGR171C

YGR209C

YGR212W

YGR213C

YGR237C

YGR244C

YGR261C

YGR263C

YGR268C

YGR288W

YHL027W

YHR030C

YHR037W

YHR045W

YHR096C

YHR097C

YHR104W

YHR111W

YHR113W

YHR142W

YHR202W

YHR209W

YHR210C

YHR211W

YIL002C

YIL023C

YIL036W

YIL045W

YIL088C

YIL097W

YIL107C

YIL139C

YIL140W

YIL171W

YIL172C

YIL175W

YIR036C

YIR039C

YIR040C

YIR041W

YJL017W

YJL031C

YJL107C

YJL108C

YJL139C

YJL152W

YJL163C

YJL221C

YJR019C

YJR040W

YJR052W

YJR054W

YJR096W

YJR152W

YKL034W

YKL062W

YKL098W

YKL101W

YKL103C

YKL104C

YKL114C

YKL129C

YKL135C

YKL146W

YKL161C

YKL179C

YKL187C

YKL189W

YKL206C

YKL213C

YKL219W

YKR009C

YKR011C

YKR019C

YKR020W

YKR021W

YKR061W

YKR066C

YKR084C

YKR086W

YKR091W

YLL019C

YLL058W

YLR001C

YLR042C

YLR080W

YLR086W

YLR098C

YLR099C

YLR121C

YLR127C

YLR132C

YLR156W

YLR174W

YLR177W

YLR194C

YLR246W

YLR250W

YLR252W

YLR257W

YLR266C

YLR283W

YLR299W

YLR350W

YLR352W

YLR356W

YLR362W

YLR369W

YLR383W

YLR386W

YLR387C

YLR414C

YLR429W

YLR431C

YML002W

YML004C

YML007W

YML057W

YML070W

YML100W

YML117W

YML118W

YML128C

YMR007W

YMR008C

YMR020W

YMR023C

YMR037C

YMR052W

YMR067C

YMR072W

YMR085W

YMR105C

YMR110C

YMR113W

YMR114C

YMR135C

YMR139W

YMR140W

YMR159C

YMR170C

YMR180C

YMR271C

YMR291W

YMR297W

YMR302C

YMR304W

YNL006W

YNL009W

YNL011C

YNL094W

YNL101W

YNL118C

YNL157W

YNL159C

YNL183C

YNL192W

YNL193W

YNL202W

YNL203C

YNL208W

YNL214W

YNL250W

YNL267W

YNL286W

YNL293W

YNL294C

YNL295W

YNL319W

YNL320W

YNL325C

YNL336W

YNR007C

YNR049C

YNR060W

YNR075W

YOL013C

YOL016C

YOL024W

YOL034W

YOL112W

YOL116W

YOL117W

YOL129W

YOL133W

YOL156W

YOL159C

YOL164W

YOR003W

YOR005C

YOR023C

YOR052C

YOR059C

YOR062C

YOR097C

YOR136W

YOR137C

YOR138C

YOR148C

YOR155C

YOR162C

YOR174W

YOR193W

YOR219C

YOR256C

YOR259C

YOR273C

YOR289W

YOR292C

YOR296W

YOR318C

YOR347C

YOR380W

YOR394W

YPL022W

YPL034W

YPL035C

YPL045W

YPL051W

YPL060W

YPL069C

YPL074W

YPL077C

YPL087W

YPL088W

YPL137C

YPL149W

YPL152W

YPL154C

YPL161C

YPL164C

YPL166W

YPL176C

YPL181W

YPL202C

YPL224C

YPL247C

YPL282C

YPR003C

YPR005C

YPR026W

YPR029C

YPR055W

YPR091C

YPR107C

YPR147C

YPR148C

YPR154W

YPR155C

YPR178W

YPR180W

YPR185W

YAR027W

YBL007C

YBL033C

YBL040C

YBL078C

YBR036C

YBR053C

YBR056W

YBR095C

YBR137W

YBR169C

YBR201W

YBR204C

YBR209W

YBR230C

YBR259W

YBR287W

YBR302C

YCL032W

YCL044C

YCL047C

YCL052C

YCR009C

YCR076C

YDL137W

YDL149W

YDL178W

YDL193W

YDL248W

YDR026C

YDR058C

YDR117C

YDR171W

YDR230W

YDR238C

YDR315C

YDR400W

YDR435C

YDR439W

YDR479C

YDR503C

YDR539W

YDR540C

YDR542W

YEL011W

YEL012W

YER103W

YER130C

YFL020C

YFL058W

YFR041C

YFR042W

YGL037C

YGL038C

YGL043W

YGL053W

YGL073W

YGL166W

YGL185C

YGL196W

YGL221C

YGL233W

YGL261C

YGR015C

YGR019W

YGR121C

YGR163W

YGR222W

YGR223C

YGR250C

YGR255C

YGR284C

YGR289C

YHL046C

YHL048W

YHR016C

YHR043C

YHR087W

YHR102W

YHR171W

YIL176C

YJL070C

YJL091C

YJL094C

YJL116C

YJL144W

YJL165C

YJL199C

YJL219W

YJL223C

YJR008W

YJR022W

YJR039W

YJR078W

YJR100C

YJR107W

YJR141W

YJR142W

YJR161C

YKL026C

YKL073W

YKL074C

YKL174C

YKL224C

YKR013W

YKR049C

YLL017W

YLL025W

YLL026W

YLL064C

YLR028C

YLR113W

YLR128W

YLR151C

YLR199C

YLR207W

YLR241W

YLR251W

YLR260W

YLR270W

YLR290C

YLR327C

YLR345W

YLR349W

YLR424W

YLR457C

YLR461W

YML013W

YML130C

YML132W

YMR022W

YMR034C

YMR040W

YMR104C

YMR184W

YMR214W

YMR218C

YMR262W

YMR265C

YMR305C

YMR315W

YNL008C

YNL015W

YNL092W

YNL107W

YNL212W

YNL249C

YNL253W

YNL305C

YNR039C

YNR059W

YNR076W

YOL032W

YOL048C

YOL055C

YOL057W

YOL122C

YOL153C

YOR036W

YOR040W

YOR070C

YOR173W

YOR190W

YOR198C

YOR220W

YOR245C

YOR275C

YOR288C

YOR321W

YPL066W

YPL070W

YPL156C

YPL163C

YPL191C

YPL221W

YPR079W

YPR081C

YPR116W

YPR159W

YPR179C


==> Group 6 <==

YAL003W

YAL011W

YAL035W

YAL038W

YAL059W

YAR069C

YAR071W

YBL027W

YBL028C

YBL029W

YBL035C

YBL039C

YBL042C

YBL054W

YBL068W

YBL079W

YBL087C

YBL092W

YBR021W

YBR025C

YBR031W

YBR034C

YBR048W

YBR074W

YBR085W

YBR086C

YBR087W

YBR093C

YBR115C

YBR181C

YBR202W

YBR239C

YBR252W

YBR267W

YBR283C

YCL002C

YCL007C

YCL009C

YCL031C

YCL036W

YCL037C

YCL054W

YCL058C

YCL059C

YCL061C

YCR016W

YCR031C

YCR043C

YCR057C

YCR084C

YCR086W

YCR087W

YCR102C

YDL014W

YDL051W

YDL061C

YDL082W

YDL128W

YDL129W

YDL138W

YDL151C

YDL152W

YDL153C

YDL156W

YDL171C

YDL191W

YDL205C

YDL227C

YDL229W

YDR012W

YDR015C

YDR023W

YDR024W

YDR025W

YDR033W

YDR064W

YDR075W

YDR119W

YDR152W

YDR156W

YDR165W

YDR170C

YDR172W

YDR184C

YDR232W

YDR275W

YDR341C

YDR345C

YDR361C

YDR382W

YDR399W

YDR404C

YDR420W

YDR429C

YDR441C

YDR447C

YDR449C

YDR450W

YDR454C

YDR478W

YDR489W

YDR491C

YDR492W

YDR496C

YDR500C

YDR508C

YDR526C

YEL008W

YEL021W

YEL026W

YEL027W

YEL033W

YEL034W

YEL048C

YEL054C

YER006W

YER023W

YER025W

YER036C

YER042W

YER070W

YER072W

YER102W

YER113C

YER117W

YER120W

YER123W

YER125W

YER126C

YER127W

YER131W

YER145C

YER148W

YFL023W

YFL026W

YFL065C

YFR001W

YFR035C

YFR054C

YGL002W

YGL008C

YGL029W

YGL030W

YGL031C

YGL032C

YGL055W

YGL060W

YGL078C

YGL079W

YGL083W

YGL097W

YGL101W

YGL111W

YGL135W

YGL147C

YGL169W

YGL171W

YGL187C

YGL188C

YGL198W

YGL201C

YGL213C

YGL225W

YGR016W

YGR020C

YGR027C

YGR029W

YGR035C

YGR061C

YGR082W

YGR085C

YGR103W

YGR106C

YGR108W

YGR109C

YGR120C

YGR123C

YGR147C

YGR148C

YGR158C

YGR160W

YGR195W

YGR200C

YGR203W

YGR210C

YGR214W

YGR234W

YGR240C

YGR245C

YGR265W

YGR272C

YGR279C

YGR280C

YGR285C

YGR286C

YHL001W

YHL005C

YHL012W

YHL015W

YHL026C

YHL028W

YHL033C

YHR007C

YHR010W

YHR020W

YHR025W

YHR064C

YHR068W

YHR081W

YHR089C

YHR115C

YHR128W

YHR136C

YHR148W

YHR152W

YHR153C

YHR154W

YHR193C

YHR196W

YHR197W

YHR203C

YHR204W

YHR205W

YHR215W

YIL009W

YIL011W

YIL016W

YIL018W

YIL019W

YIL020C

YIL022W

YIL026C

YIL038C

YIL047C

YIL052C

YIL064W

YIL114C

YIL115C

YIL121W

YIL127C

YIL132C

YIL133C

YIL148W

YIL150C

YIL158W

YIR010W

YIR012W

YIR026C

YJL009W

YJL025W

YJL026W

YJL033W

YJL050W

YJL069C

YJL097W

YJL098W

YJL109C

YJL117W

YJL121C

YJL130C

YJL134W

YJL135W

YJL136C

YJL137C

YJL138C

YJL148W

YJL177W

YJL189W

YJL190C

YJL191W

YJL193W

YJL196C

YJL198W

YJL208C

YJL218W

YJR002W

YJR014W

YJR063W

YJR069C

YJR077C

YJR092W

YJR094C

YJR123W

YJR145C

YJR162C

YKL004W

YKL009W

YKL021C

YKL029C

YKL060C

YKL080W

YKL081W

YKL082C

YKL099C

YKL111C

YKL112W

YKL125W

YKL180W

YKL181W

YKL198C

YKL214C

YKR042W

YKR045C

YKR056W

YKR057W

YKR059W

YKR060W

YKR092C

YKR094C

YLL037W

YLL045C

YLR002C

YLR009W

YLR029C

YLR055C

YLR056W

YLR059C

YLR061W

YLR062C

YLR073C

YLR074C

YLR075W

YLR076C

YLR083C

YLR110C

YLR134W

YLR175W

YLR179C

YLR185W

YLR186W

YLR197W

YLR198C

YLR221C

YLR222C

YLR237W

YLR249W

YLR264W

YLR265C

YLR276C

YLR291C

YLR333C

YLR339C

YLR340W

YLR341W

YLR344W

YLR367W

YLR384C

YLR388W

YLR400W

YLR401C

YLR437C

YLR439W

YLR448W

YLR465C

YML014W

YML022W

YML024W

YML026C

YML043C

YML052W

YML056C

YML063W

YML072C

YML078W

YML085C

YML106W

YML113W

YML119W

YML123C

YMR001C

YMR006C

YMR015C

YMR032W

YMR049C

YMR093W

YMR116C

YMR121C

YMR131C

YMR142C

YMR143W

YMR202W

YMR205C

YMR216C

YMR221C

YMR229C

YMR230W

YMR241W

YMR260C

YMR269W

YMR292W

YMR303C

YMR309C

YMR312W

YNL038W

YNL061W

YNL065W

YNL066W

YNL068C

YNL069C

YNL096C

YNL102W

YNL110C

YNL112W

YNL126W

YNL141W

YNL145W

YNL174W

YNL175C

YNL178W

YNL179C

YNL186W

YNL190W

YNL191W

YNL248C

YNL252C

YNL255C

YNL262W

YNL273W

YNL301C

YNL303W

YNL328C

YNR009W

YNR012W

YNR017W

YNR021W

YOL005C

YOL028C

YOL039W

YOL040C

YOL061W

YOL077C

YOL086C

YOL097C

YOL120C

YOL125W

YOL127W

YOL135C

YOL141W

YOR004W

YOR010C

YOR012W

YOR021C

YOR038C

YOR063W

YOR073W

YOR083W

YOR095C

YOR101W

YOR126C

YOR133W

YOR145C

YOR159C

YOR167C

YOR169C

YOR224C

YOR234C

YOR235W

YOR252W

YOR253W

YOR270C

YOR271C

YOR272W

YOR294W

YOR297C

YOR310C

YOR340C

YOR342C

YOR355W

YOR359W

YOR369C

YOR370C

YOR373W

YOR390W

YPL025C

YPL032C

YPL043W

YPL068C

YPL081W

YPL082C

YPL086C

YPL090C

YPL098C

YPL122C

YPL127C

YPL143W

YPL146C

YPL155C

YPL160W

YPL198W

YPL211W

YPL220W

YPL226W

YPL234C

YPL238C

YPL241C

YPL266W

YPL267W

YPL274W

YPL279C

YPR013C

YPR016C

YPR033C

YPR044C

YPR063C

YPR074C

YPR080W

YPR114W

YPR119W

YPR120C

YPR132W

YPR142C

YPR156C

YPR163C

YPR173C

YPR187W

YPR190C

YAL036C

YBL009W

YBL024W

YBL077W

YBR121C

YBR142W

YBR247C

YBR263W

YBR271W

YCL014W

YCL064C

YCR051W

YCR072C

YDL031W

YDL063C

YDL201W

YDL232W

YDR091C

YDR101C

YDR120C

YDR297W

YDR324C

YDR367W

YDR385W

YDR440W

YER115C

YFL017C

YGL021W

YGL040C

YGL092W

YGL099W

YGL116W

YGR083C

YGR090W

YGR162W

YHL039W

YHR031C

YHR058C

YHR062C

YHR169W

YIL130W

YIL134W

YJR007W

YJR047C

YJR070C

YJR071W

YKL014C

YKL032C

YKL078W

YKL183W

YKL191W

YKR043C

YLL008W

YLL034C

YLR044C

YLR063W

YLR409C

YLR463C

YML018C

YML036W

YMR146C

YMR212C

YMR217W

YMR290C

YMR301C

YMR310C

YNL002C

YNL029C

YNL075W

YNL095C

YNL123W

YNL151C

YNL182C

YNL327W

YNR018W

YNR046W

YOL041C

YOL124C

YOL144W

YOR001W

YOR025W

YOR056C

YOR258W

YOR335C

YOR361C

YPL212C

YPR144C


==> Group 7 <==

YAL047C

YAL061W

YBL046W

YBL093C

YBR024W

YBR047W

YBR052C

YBR072W

YBR101C

YBR175W

YBR212W

YBR231C

YBR250W

YCL051W

YCR037C

YCR079W

YDL011C

YDL020C

YDL098C

YDL103C

YDL107W

YDL119C

YDL154W

YDL169C

YDL196W

YDL230W

YDR007W

YDR013W

YDR042C

YDR043C

YDR051C

YDR059C

YDR061W

YDR074W

YDR084C

YDR183W

YDR203W

YDR228C

YDR258C

YDR265W

YDR271C

YDR272W

YDR273W

YDR307W

YDR309C

YDR431W

YEL062W

YEL077C

YER017C

YER035W

YER051W

YER101C

YER142C

YER170W

YFL016C

YFL029C

YFL033C

YFR008W

YGL001C

YGL004C

YGL091C

YGL192W

YGR042W

YGR043C

YGR046W

YGR048W

YGR053C

YGR111W

YGR142W

YGR146C

YGR236C

YGR249W

YGR290W

YHL021C

YHL030W

YHR086W

YHR123W

YHR157W

YHR159W

YHR160C

YHR161C

YHR164C

YHR195W

YIL028W

YIL058W

YIL087C

YIL089W

YIL111W

YIL120W

YIL122W

YIL136W

YIL160C

YIR002C

YIR018W

YJL030W

YJL049W

YJL082W

YJL103C

YJL141C

YJL146W

YJL161W

YJL213W

YJR087W

YJR095W

YJR099W

YKL011C

YKL064W

YKL089W

YKL188C

YKL193C

YKL194C

YKL195W

YKL218C

YKR100C

YLL002W

YLL004W

YLL006W

YLL030C

YLR011W

YLR031W

YLR040C

YLR082C

YLR142W

YLR165C

YLR178C

YLR203C

YLR211C

YLR226W

YLR239C

YLR271W

YLR284C

YLR288C

YLR323C

YLR371W

YLR398C

YML016C

YML032C

YML041C

YMR025W

YMR035W

YMR077C

YMR096W

YMR103C

YMR107W

YMR178W

YMR254C

YMR284W

YNL077W

YNL093W

YNL128W

YNL136W

YNL155W

YNL166C

YNL199C

YNL200C

YNL237W

YNL290W

YNR001C

YNR002C

YNR068C

YNR069C

YOL033W

YOL042W

YOL100W

YOL126C

YOL162W

YOL163W

YOR049C

YOR087W

YOR100C

YOR103C

YOR120W

YOR128C

YOR131C

YOR134W

YOR152C

YOR239W

YOR274W

YOR279C

YOR300W

YOR358W

YOR366W

YPL057C

YPL134C

YPL185W

YPL186C

YPL196W

YPL222W

YPL228W

YPL230W

YPL240C

YPL255W

YPL257W

YPL280W

YPR002W

YPR032W

YPR046W

YPR047W

YPR077C

YPR089W

YPR111W

YPR131C

YPR134W

YPR158W

YPR184W


==> Group 8 <==

YBL070C

YBL081W

YBR030W

YBR104W

YBR141C

YBR158W

YBR197C

YBR218C

YBR238C

YBR261C

YBR266C

YCR046C

YCR052W

YCR053W

YDL040C

YDL042C

YDL074C

YDL139C

YDL167C

YDL179W

YDL185W

YDL192W

YDL195W

YDL228C

YDR044W

YDR140W

YDR144C

YDR167W

YDR174W

YDR192C

YDR243C

YDR256C

YDR280W

YDR321W

YDR346C

YDR359C

YDR365C

YDR381W

YDR398W

YDR412W

YDR428C

YDR451C

YDR487C

YEL055C

YER028C

YER055C

YER058W

YER082C

YER086W

YER090W

YER112W

YER154W

YER156C

YER172C

YER178W

YFL002C

YFL022C

YFL045C

YFR002W

YGL014W

YGL026C

YGL063W

YGL115W

YGL120C

YGL148W

YGL222C

YGL238W

YGL245W

YGR068C

YGR077C

YGR092W

YGR094W

YGR124W

YGR172C

YGR198W

YGR228W

YGR230W

YGR264C

YHL007C

YHR034C

YHR085W

YHR099W

YHR107C

YHR133C

YHR179W

YIL078W

YJL041W

YJL044C

YJL078C

YJR017C

YJR041C

YJR066W

YJR072C

YJR101W

YJR102C

YJR129C

YJR143C

YKL027W

YKL068W

YKL069W

YKL087C

YKL110C

YKL182W

YKL186C

YKL212W

YKR025W

YKR048C

YKR054C

YKR079C

YKR099W

YLL048C

YLR017W

YLR021W

YLR131C

YLR146C

YLR192C

YLR213C

YLR243W

YLR272C

YLR316C

YLR380W

YML019W

YML031W

YML074C

YML093W

YML108W

YML114C

YMR059W

YMR079W

YMR123W

YMR268C

YMR288W

YMR321C

YNL062C

YNL078W

YNL135C

YNL154C

YNL163C

YNL209W

YNL221C

YNL232W

YNL247W

YNL292W

YNR015W

YNR054C

YOL059W

YOL070C

YOL092W

YOL093W

YOL142W

YOR078W

YOR098C

YOR116C

YOR186W

YOR188W

YOR233W

YOR243C

YOR264W

YOR320C

YOR323C

YOR345C

YPL184C

YPL204W

YPL252C

YPL256C

YPR010C
