# Supplementary material for: Common features and interesting differences in transcriptional responses to secretion stress in the fungi Trichoderma reesei and Saccharomyces cerevisiae
Source: BMC Genomics. 2006 Feb 22;7:32. doi: 10.1186/1471-2164-7-32 (PMC1397821; doi:10.1186/1471-2164-7-32)
Supplement: Additional File 3 — A tab limited text file including: 1. Mapping of ESTs to T. reesei genome and homologues in S. cerevisiae or other species [file 1471-2164-7-32-S3.txt]

Accession	TrEST	Library	JgiVer	JGI_EST	Similarity	Process	Activity
EMBL:AM111376	00001	DTTcyc1	JGIv1.0	4017	Similar to SCO0252 SCJ9A.31c; putative oxidoreductase
EMBL:AM111377	00002	DTTcyc1	JGIv1.0	7513
EMBL:AM111378	00003	DTTcyc1	JGIv1.0	7438
EMBL:AM111379	00004	DTTcyc1	JGIv1.0	6630
EMBL:AM111380	00005	DTTcyc1	JGIv1.0	scaffold_54:45756-45905
EMBL:AM111381	00006	DTTcyc1	JGIv1.0	5022	Similar to YNR060W FRE4	iron-siderochrome transport	ferric-chelate reductase activity
EMBL:AM111382	00007	DTTcyc1	JGIv1.0	4316	Similar to AAK61490.1| glycoprotein gp2 [Equine herpesvirus 4]
EMBL:AM111383	00008	DTTcyc1	JGIv1.0	3674	Similar to YDR333C YDR333C	biological_process unknown	molecular_function unknown
EMBL:AM111384	00011	DTTcyc1
EMBL:AM111385	00013	DTTcyc1	JGIv1.0	4017	Similar to SCO0252 SCJ9A.31c; putative oxidoreductase
EMBL:AM111386	00014	DTTcyc1	JGIv1.0	6367	Similar to YOL031C SIL1	SRP-dependent cotranslational membrane targeting, translocation	molecular_function unknown
EMBL:AM111387	00015	DTTcyc1	JGIv1.0	1294
EMBL:AM111388	00016	DTTcyc1	JGIv1.0	6761	Similar to YDR375C BCS1	aerobic respiration	ATPase activity
EMBL:AM111389	00017	DTTcyc1	JGIv1.0	2440	Similar to YJL034W KAR2	SRP-dependent cotranslational membrane targeting, translocation*	chaperone activity*
EMBL:AM111390	00018	DTTcyc1	JGIv1.0	5657
EMBL:AM111391	00019	DTTcyc1	JGIv1.0	1460	Similar to YLL039C UBI4	response to stress*	protein tagging activity*
EMBL:AM111392	00020	DTTcyc1	JGIv1.0	2506	Similar to YEL009C GCN4	regulation of transcription from Pol II promoter*	DNA binding*
EMBL:AM111393	00021	DTTcyc1			AF447590 AF447590.1 Hypocrea jecorina mitochondrion, complete genome.
EMBL:AM111394	00022	DTTcyc1
EMBL:AM111395	00023	DTTcyc1	JGIv1.0	3450	Similar to YDR452W PPN1	polyphosphate metabolism	endopolyphosphatase activity
EMBL:AM111396	00024	DTTcyc1	JGIv1.0	7999	Similar to YGR032W GSC2	cell wall organization and biogenesis*	1,3-beta-glucan synthase activity
EMBL:AM111397	00025	DTTcyc1	JGIv1.0	5022	Similar to YNR060W FRE4	iron-siderochrome transport	ferric-chelate reductase activity
EMBL:AM111398	00026	DTTcyc1	JGIv1.0	5022	Similar to YNR060W FRE4	iron-siderochrome transport	ferric-chelate reductase activity
EMBL:AM111399	00027	DTTcyc1	JGIv1.0	2730	Similar to YDL084W SUB2	mRNA-nucleus export*	protein binding*
EMBL:AM111400	00028	DTTcyc1	JGIv1.0	5248	Similar to YDR011W SNQ2	response to drug*	xenobiotic-transporting ATPase activity
EMBL:AM111401	00029	DTTcyc1	JGIv1.0	1665	Similar to YJL153C INO1	myo-inositol metabolism	inositol-3-phosphate synthase activity
EMBL:AM111402	00030	DTTcyc1	JGIv1.0	445	Similar to YGR284C ERV29	ER to Golgi transport	molecular_function unknown
EMBL:AM111403	00031	DTTcyc1	JGIv1.0	scaffold_1:1805081-1805169
EMBL:AM111404	00032	DTTcyc1	JGIv1.0	scaffold_1:1805081-1805169
EMBL:AM111405	00033	DTTcyc1	JGIv1.0	5248	Similar to YDR011W SNQ2	response to drug*	xenobiotic-transporting ATPase activity
EMBL:AM111406	00034	DTTcyc1	JGIv1.0	6692
EMBL:AM111407	00035	DTTcyc1	JGIv1.0	4017	Similar to SCO0252 SCJ9A.31c; putative oxidoreductase
EMBL:AM111408	00036	DTTcyc1	JGIv1.0	4126	Similar to YDL137W ARF2	ER to Golgi transport*	ARF small monomeric GTPase activity
EMBL:AM111409	00037	DTTcyc1	JGIv1.0	1294
EMBL:AM111410	00038	DTTcyc1	JGIv1.0	903
EMBL:AM111411	00039	DTTcyc1	JGIv1.0	8355	Similar to YBL003C HTA2	chromatin assembly/disassembly	DNA binding
EMBL:AM111412	00040	DTTcyc1	JGIv1.0	3236
EMBL:AM111413	00041	DTTcyc1	JGIv1.0	1294
EMBL:AM111414	00042	DTTcyc1	JGIv1.0	7054	Similar to Genbank_15721881 putative glutathione s-transferase
EMBL:AM111415	00043	DTTcyc1	JGIv1.0	2506	Similar to YEL009C GCN4	regulation of transcription from Pol II promoter*	DNA binding*
EMBL:AM111416	00044	DTTcyc1	JGIv1.0	2046	Similar to YPL237W SUI3	translational initiation	translation initiation factor activity
EMBL:AM111417	00045	DTTcyc1	JGIv1.0	4017	Similar to SCO0252 SCJ9A.31c; putative oxidoreductase
EMBL:AM111418	00046	DTTcyc1	JGIv1.0	2863	Similar to YGR110W YGR110W	biological_process unknown	molecular_function unknown
EMBL:AM111419	00047	DTTcyc1	JGIv1.0	8276	Similar to YPL254W HFI1	transcription from Pol II promoter*	transcription cofactor activity
EMBL:AM111420	00048	DTTcyc1	JGIv1.0	4698	Similar to YBR220C YBR220C	biological_process unknown	molecular_function unknown
EMBL:AM111421	00049	DTTcyc1	JGIv1.0	903
EMBL:AM111422	00050	DTTcyc1	JGIv1.0	5167
EMBL:AM111423	00051	DTTcyc1	JGIv1.0	2440	Similar to YJL034W KAR2	SRP-dependent cotranslational membrane targeting, translocation*	chaperone activity*
EMBL:AM111424	00052	DTTcyc1	JGIv1.0	2440	Similar to YJL034W KAR2	SRP-dependent cotranslational membrane targeting, translocation*	chaperone activity*
EMBL:AM111425	00053	DTTcyc1	JGIv1.0	1411	Similar to YGR238C KEL2	conjugation with cellular fusion	molecular_function unknown
EMBL:AM111426	00054	DTTcyc1	JGIv1.0	2440	Similar to YJL034W KAR2	SRP-dependent cotranslational membrane targeting, translocation*	chaperone activity*
EMBL:AM111427	00055	DTTcyc1	JGIv1.0	723	Similar to YBL030C PET9	ATP/ADP exchange	ATP/ADP antiporter activity
EMBL:AM111428	00056	DTTcyc1	JGIv1.0	7837
EMBL:AM111429	00057	DTTcyc1	JGIv1.0	2440	Similar to YJL034W KAR2	SRP-dependent cotranslational membrane targeting, translocation*	chaperone activity*
EMBL:AM111430	00058	DTTcyc1	JGIv1.0	5022	Similar to YNR060W FRE4	iron-siderochrome transport	ferric-chelate reductase activity
EMBL:AM111431	00059	DTTcyc1	JGIv1.0	1460	Similar to YLL039C UBI4	response to stress*	protein tagging activity*
EMBL:AM111432	00060	DTTcyc1	JGIv1.0	2624	Similar to YCL045C YCL045C	biological_process unknown	molecular_function unknown
EMBL:AM111433	00061	DTTcyc1	JGIv1.0	8092
EMBL:AM111434	00062	DTTcyc1	JGIv1.0	6692
EMBL:AM111435	00063	DTTcyc1	JGIv1.0	4702	Similar to YBR118W TEF2	translational elongation	translation elongation factor activity
EMBL:AM111436	00064	DTTcyc1	JGIv1.0	876	Similar to YKR001C VPS1	protein-vacuolar targeting*	GTPase activity
EMBL:AM111437	00065	DTTcyc1	JGIv1.0	2730	Similar to YDL084W SUB2	mRNA-nucleus export*	protein binding*
EMBL:AM111438	00066	DTTcyc1	JGIv1.0	4698	Similar to YBR220C YBR220C	biological_process unknown	molecular_function unknown
EMBL:AM111439	00067	DTTcyc1	JGIv1.0	7747	Similar to SCO4259 SCD8A.32c; putative AAA family ATPase
EMBL:AM111440	00068	DTTcyc1	JGIv1.0	1533	Similar to YER148W SPT15	transcription initiation from Pol II promoter*	DNA binding*
EMBL:AM111441	00069	DTTcyc1	JGIv1.0	2506	Similar to YEL009C GCN4	regulation of transcription from Pol II promoter*	DNA binding*
EMBL:AM111442	00070	DTTcyc1	JGIv1.0	5423	Similar to YOL058W ARG1	arginine biosynthesis*	argininosuccinate synthase activity
EMBL:AM111443	00071	DTTcyc1	JGIv1.0	5023	Similar to YLL023C YLL023C	biological_process unknown	molecular_function unknown
EMBL:AM111444	00072	DTTcyc1	JGIv1.0	3066	Similar to YDL046W NPC2	biological_process unknown	molecular_function unknown
EMBL:AM111445	00073	DTTcyc1	JGIv1.0	7837
EMBL:AM111446	00074	DTTcyc1	JGIv1.0	2440	Similar to YJL034W KAR2	SRP-dependent cotranslational membrane targeting, translocation*	chaperone activity*
EMBL:AM111447	00075	DTTcyc1	JGIv1.0	2506	Similar to YEL009C GCN4	regulation of transcription from Pol II promoter*	DNA binding*
EMBL:AM111448	00076	DTTcyc1	JGIv1.0	6761	Similar to YDR375C BCS1	aerobic respiration	ATPase activity
EMBL:AM111449	00077	DTTcyc1	JGIv1.0	2506
EMBL:AM111450	00078	DTTcyc1	JGIv1.0	7747	Similar to SCO4259 SCD8A.32c; putative AAA family ATPase
EMBL:AM111451	00079	DTTcyc1	JGIv1.0	1854	Similar to SPCC645.08c putative transcription factor
EMBL:AM111452	00080	DTTcyc1	JGIv1.0	6677	Similar to YBL058W SHP1	sporulation (sensu Saccharomyces)*	molecular_function unknown
EMBL:AM111453	00081	DTTcyc1	JGIv1.0	scaffold_17:648122-648331
EMBL:AM111454	00082	DTTcyc1	JGIv1.0	2404
EMBL:AM111455	00083	DTTcyc1	JGIv1.0	3550	Similar to YLR384C IKI3	regulation of transcription from Pol II promoter	Pol II transcription
EMBL:AM111456	00084	DTTcyc1	JGIv1.0	2913
EMBL:AM111457	00085	DTTcyc1	JGIv1.0	2730	Similar to YDL084W SUB2	mRNA-nucleus export*	protein binding*
EMBL:AM111458	00086	DTTcyc1	JGIv1.0	2156	Similar to YCL043C PDI1 (tigA)	protein folding	protein disulfide isomerase activity
EMBL:AM111459	00087	DTTcyc1	JGIv1.0	2506	Similar to YEL009C GCN4	regulation of transcription from Pol II promoter*	DNA binding*
EMBL:AM111460	00088	DTTcyc1
EMBL:AM111461	00089	DTTcyc1	JGIv1.0	1460	Similar to YLL039C UBI4	response to stress*	protein tagging activity*
EMBL:AM111462	00090	DTTcyc1	JGIv1.0	1560	Similar to YBR108W YBR108W	biological_process unknown	molecular_function unknown
EMBL:AM111463	00091	DTTcyc1	JGIv1.0	7747	Similar to SCO4259 SCD8A.32c; putative AAA family ATPase
EMBL:AM111464	00092	DTTcyc1	JGIv1.0	1854	Similar to SPCC645.08c putative transcription factor
EMBL:AM111465	00093	DTTcyc1	JGIv1.0	78
EMBL:AM111466	00094	DTTcyc1	JGIv1.0	3887	Similar to YIL148W RPL40A	protein biosynthesis*	structural constituent of ribosome*
EMBL:AM111467	00095	DTTcyc1	JGIv1.0	2404
EMBL:AM111468	00096	DTTcyc1	JGIv1.0	3274	Similar to YDL126C CDC48	ubiquitin-dependent protein catabolism*	ATPase activity
EMBL:AM111469	00097	DTTcyc1	JGIv1.0	5022	Similar to YNR060W FRE4	iron-siderochrome transport	ferric-chelate reductase activity
EMBL:AM111470	00098	DTTcyc1	JGIv1.0	3721	Similar to YKR039W GAP1	amino acid transport	general amino acid permease activity
EMBL:AM111471	00099	DTTcyc1	JGIv1.0	3637
EMBL:AM111472	00100	DTTcyc1	JGIv1.0	7059	Similar to YBR010W HHT1	chromatin assembly/disassembly	DNA binding
EMBL:AM111473	00101	DTTcyc1	JGIv1.0	8238
EMBL:AM111474	00102	DTTcyc1	JGIv1.0	2166	Similar to YOR191W RIS1	chromatin assembly/disassembly*	DNA dependent ATPase activity
EMBL:AM111475	00103	DTTcyc1	JGIv1.0	899
EMBL:AM111476	00104	DTTcyc1	JGIv1.0	2440	Similar to YJL034W KAR2	SRP-dependent cotranslational membrane targeting, translocation*	chaperone activity*
EMBL:AM111477	00105	DTTcyc1	JGIv1.0	8354	Similar to YDR224C HTB1	chromatin assembly/disassembly	DNA binding
EMBL:AM111478	00106	DTTcyc1	JGIv1.0	4721	Similar to YJR151C DAN4	biological_process unknown	molecular_function unknown
EMBL:AM111479	00107	DTTcyc1	JGIv1.0	5297	Similar to YOR227W YOR227W	biological_process unknown	molecular_function unknown
EMBL:AM111480	00108	DTTcyc1	JGIv1.0	4017	Similar to SCO0252 SCJ9A.31c; putative oxidoreductase
EMBL:AM111481	00109	DTTcyc1	JGIv1.0	7513
EMBL:AM111482	00110	DTTcyc1	JGIv1.0	2441	Similar to YKR084C HBS1	protein biosynthesis	molecular_function unknown
EMBL:AM111483	00111	DTTcyc1	JGIv1.0	2046	Similar to YPL237W SUI3	translational initiation	translation initiation factor activity
EMBL:AM111484	00112	DTTcyc1	JGIv1.0	8279	Similar to YGR008C STF2	ATP synthesis coupled proton transport*	molecular_function unknown
EMBL:AM111485	00113	DTTcyc1	JGIv1.0	1657	Similar to hypothetical protein ( (AL353822) related to palI protein [Neurospora crassa] )
EMBL:AM111486	00114	DTTcyc1	JGIv1.0	8279	Similar to YGR008C STF2	ATP synthesis coupled proton transport*	molecular_function unknown
EMBL:AM111487	00115	DTTcyc1	JGIv1.0	8279	Similar to YGR008C STF2	ATP synthesis coupled proton transport*	molecular_function unknown
EMBL:AM111488	00116	DTTcyc1	JGIv1.0	2046	Similar to YPL237W SUI3	translational initiation	translation initiation factor activity
EMBL:AM111489	00117	DTTcyc1	JGIv1.0	4661	Similar to YFL005W SEC4	cytokinesis*	RAB small monomeric GTPase activity
EMBL:AM111490	00118	DTTcyc1	JGIv1.0	903
EMBL:AM111491	00119	DTTcyc1	JGIv1.0	21
EMBL:AM111492	00120	DTTcyc1	JGIv1.0	1735
EMBL:AM111493	00121	DTTcyc1	JGIv1.0	7747	Similar to SCO4259 SCD8A.32c; putative AAA family ATPase
EMBL:AM111494	00122	DTTcyc1	JGIv1.0	2440	Similar to YJL034W KAR2	SRP-dependent cotranslational membrane targeting, translocation*	chaperone activity*
EMBL:AM111495	00123	DTTcyc1	JGIv1.0	5022	Similar to YNR060W FRE4	iron-siderochrome transport	ferric-chelate reductase activity
EMBL:AM111496	00124	DTTcyc1	JGIv1.0	1697	Similar to YCL043C PDI1	protein folding	protein disulfide isomerase activity
EMBL:AM111497	00125	DTTcyc1	JGIv1.0	5489	Similar to YDR247W VHS1	protein amino acid phosphorylation*	protein kinase activity*
EMBL:AM111498	00126	DTTcyc1	JGIv1.0	5907
EMBL:AM111499	00127	DTTcyc1	JGIv1.0	6347
EMBL:AM111500	00128	DTTcyc1	JGIv1.0	7747	Similar to SCO4259 SCD8A.32c; putative AAA family ATPase
EMBL:AM111501	00129	DTTcyc1	JGIv1.0	2440	Similar to YJL034W KAR2	SRP-dependent cotranslational membrane targeting, translocation*	chaperone activity*
EMBL:AM111502	00130	DTTcyc1	JGIv1.0	876	Similar to YKR001C VPS1	protein-vacuolar targeting*	GTPase activity
EMBL:AM111503	00131	DTTcyc1	JGIv1.0	7513
EMBL:AM111504	00132	DTTcyc1	JGIv1.0	3674	Similar to YDR333C YDR333C	biological_process unknown	molecular_function unknown
EMBL:AM111505	00133	DTTcyc1	JGIv1.0	903
EMBL:AM111506	00134	DTTcyc1	JGIv1.0	7439	Similar to YOL137W BSC6	biological_process unknown	molecular_function unknown
EMBL:AM111507	00135	DTTcyc1	JGIv1.0	3174
EMBL:AM111508	00136	DTTcyc1	JGIv1.0	398	Similar to YOR374W ALD4	ethanol metabolism	aldehyde dehydrogenase (NAD+) activity
EMBL:AM111509	00137	DTTcyc1	JGIv1.0	471	Similar to B0350.2f unc-44; AO13 ankyrin (CE31847)
EMBL:AM111510	00138	DTTcyc1	JGIv1.0	230	Similar to YPL244C HUT1	UDP-galactose transport	UDP-galactose transporter activity
EMBL:AM111511	00139	DTTcyc1	JGIv1.0	2742
EMBL:AM111512	00140	DTTcyc1	JGIv1.0	5167
EMBL:AM111513	00141	DTTcyc1	JGIv1.0	scaffold_13:508610-508822
EMBL:AM111514	00142	DTTcyc1	JGIv1.0	593	Similar to YOR254C SEC63	SRP-dependent cotranslational membrane targeting, translocation	protein transporter activity
EMBL:AM111515	00143	DTTcyc1	JGIv1.0	3072	Similar to YLL024C SSA2	protein folding*	heat shock protein activity
EMBL:AM111516	00144	DTTcyc1	JGIv1.0	1460	Similar to YLL039C UBI4	response to stress*	protein tagging activity*
EMBL:AM111517	00145	DTTcyc1	JGIv1.0	4921	Similar to YLR167W RPS31	protein biosynthesis*	structural constituent of ribosome*
EMBL:AM111518	00146	DTTcyc1	JGIv1.0	4633
EMBL:AM111519	00147	DTTcyc1	JGIv1.0	6761	Similar to YDR375C BCS1	aerobic respiration	ATPase activity
EMBL:AM111520	00148	DTTcyc1	JGIv1.0	1460	Similar to YLL039C UBI4	response to stress*	protein tagging activity*
EMBL:AM111521	00149	DTTcyc1	JGIv1.0	8279	Similar to YGR008C STF2	ATP synthesis coupled proton transport*	molecular_function unknown
EMBL:AM111522	00150	DTTcyc1	JGIv1.0	scaffold_2: 45796-45962	Similar to AAQ84041 Peroxisomal-like protein Sim%77
EMBL:AM111523	00151	DTTcyc1	JGIv1.0	2440	Similar to YJL034W KAR2	SRP-dependent cotranslational membrane targeting, translocation*	chaperone activity*
EMBL:AM111524	00152	DTTcyc1	JGIv1.0	2440	Similar to YJL034W KAR2	SRP-dependent cotranslational membrane targeting, translocation*	chaperone activity*
EMBL:AM111525	00153	DTTcyc1	JGIv1.0	4316	Similar to AAK61490.1| glycoprotein gp2 [Equine herpesvirus 4]
EMBL:AM111526	00154	DTTcyc1	JGIv1.0	1630	Similar to YOR298C-A MBF1	positive regulation of transcription from Pol II promoter	transcription co-activator activity
EMBL:AM111527	00155	DTTcyc1	JGIv1.0	5022	Similar to YNR060W FRE4	iron-siderochrome transport	ferric-chelate reductase activity
EMBL:AM111528	00156	DTTcyc1	JGIv1.0	5022	Similar to YNR060W FRE4	iron-siderochrome transport	ferric-chelate reductase activity
EMBL:AM111529	00157	DTTcyc1	JGIv1.0	4017	Similar to SCO0252 SCJ9A.31c; putative oxidoreductase
EMBL:AM111530	00158	DTTcyc1	JGIv1.0	3656	Similar to YDR381W YRA1	mRNA-nucleus export	RNA binding
EMBL:AM111531	00159	DTTcyc1	JGIv1.0	7747	Similar to SCO4259 SCD8A.32c; putative AAA family ATPase
EMBL:AM111532	00160	DTTcyc1	JGIv1.0	3674	Similar to YDR333C YDR333C	biological_process unknown	molecular_function unknown
EMBL:AM111533	00161	DTTcyc1	JGIv1.0	7390
EMBL:AM111534	00162	DTTcyc1	JGIv1.0	7438
EMBL:AM111535	00163	DTTcyc1	JGIv1.0	2440	Similar to YJL034W KAR2	SRP-dependent cotranslational membrane targeting, translocation*	chaperone activity*
EMBL:AM111536	00164	DTTcyc1	JGIv1.0	370
EMBL:AM111537	00165	DTTcyc1	JGIv1.0	1799	Similar to YEL034W HYP2	translational initiation	translation initiation factor activity
EMBL:AM111538	00166	DTTcyc1	JGIv1.0	7747	Similar to SCO4259 SCD8A.32c; putative AAA family ATPase
EMBL:AM111539	00167	DTTcyc1	JGIv1.0	7747	Similar to SCO4259 SCD8A.32c; putative AAA family ATPase
EMBL:AM111540	00168	DTTcyc1	JGIv1.0	3960	Similar to BAB78478.1| preproMP73 [Cucurbita maxima]
EMBL:AM111541	00169	DTTcyc1	JGIv1.0	4266	Similar to YLR355C ILV5	mitochondrial genome maintenance*	ketol-acid reductoisomerase activity
EMBL:AM111542	00170	DTTcyc1	JGIv1.0	5022	Similar to YNR060W FRE4	iron-siderochrome transport	ferric-chelate reductase activity
EMBL:AM111543	00171	DTTcyc1
EMBL:AM111544	00172	DTTcyc1	JGIv1.0	1405
EMBL:AM111545	00173	DTTcyc1	JGIv1.0	1460	Similar to YLL039C UBI4	response to stress*	protein tagging activity*
EMBL:AM111546	00174	DTTcyc1	JGIv1.0	7747	Similar to SCO4259 SCD8A.32c; putative AAA family ATPase
EMBL:AM111547	00175	DTTcyc1	JGIv1.0	5657
EMBL:AM111548	00176	DTTcyc1	JGIv1.0	7984	Similar to YML078W CPR3	protein folding	peptidyl-prolyl cis-trans isomerase activity
EMBL:AM111549	00177	DTTcyc1	JGIv1.0	471	Similar to B0350.2f unc-44; AO13 ankyrin (CE31847)
EMBL:AM111550	00178	DTTcyc1	JGIv1.0	4490	Similar to YJL087C TRL1	tRNA splicing*	RNA ligase (ATP) activity
EMBL:AM111551	00179	DTTcyc1	JGIv1.0	5167
EMBL:AM111552	00180	DTTcyc1	JGIv1.0	6532	Similar to YML126C ERG13	ergosterol biosynthesis	hydroxymethylglutaryl-CoA synthase activity
EMBL:AM111553	00181	DTTcyc1	JGIv1.0	3274	Similar to YDL126C CDC48	ubiquitin-dependent protein catabolism*	ATPase activity
EMBL:AM111554	00182	DTTcyc1	JGIv1.0	2440	Similar to YJL034W KAR2	SRP-dependent cotranslational membrane targeting, translocation*	chaperone activity*
EMBL:AM111555	00183	DTTcyc1	JGIv1.0	4490	Similar to YJL087C TRL1	tRNA splicing*	RNA ligase (ATP) activity
EMBL:AM111556	00184	DTTcyc1	JGIv1.0	2817
EMBL:AM111557	00185	DTTcyc1	JGIv1.0	5022	Similar to YNR060W FRE4	iron-siderochrome transport	ferric-chelate reductase activity
EMBL:AM111558	00186	DTTcyc1	JGIv1.0	2506	Similar to YEL009C GCN4	regulation of transcription from Pol II promoter*	DNA binding*
EMBL:AM111559	00187	DTTcyc1	JGIv1.0	1405
EMBL:AM111560	00188	DTTcyc1	JGIv1.0	2440	Similar to YJL034W KAR2	SRP-dependent cotranslational membrane targeting, translocation*	chaperone activity*
EMBL:AM111561	00189	DTTcyc1	JGIv1.0	4921	Similar to YLR167W RPS31	protein biosynthesis*	structural constituent of ribosome*
EMBL:AM111562	00190	DTTcyc1	JGIv1.0	3826	Similar to YKR031C SPO14	exocytosis*	phospholipase D activity
EMBL:AM111563	00191	DTTcyc1	JGIv1.0	3826	Similar to YKR031C SPO14	exocytosis*	phospholipase D activity
EMBL:AM111564	00192	DTTcyc1	JGIv1.0	3826	Similar to YKR031C SPO14	exocytosis*	phospholipase D activity
EMBL:AM111565	00193	DTTcyc1	JGIv1.0	3826	Similar to YKR031C SPO14	exocytosis*	phospholipase D activity
EMBL:AM111566	00194	DTTcyc1	JGIv1.0	2440	Similar to YJL034W KAR2	SRP-dependent cotranslational membrane targeting, translocation*	chaperone activity*
EMBL:AM111567	00195	DTTcyc1	JGIv1.0	370
EMBL:AM111568	00196	DTTcyc1
EMBL:AM111569	00197	DTTcyc1	JGIv1.0	8183
EMBL:AM111570	00198	DTTcyc1	JGIv1.0	5907
EMBL:AM111571	00199	DTTcyc1	JGIv1.0	3674	Similar to YDR333C YDR333C	biological_process unknown	molecular_function unknown
EMBL:AM111572	00200	DTTcyc1	JGIv1.0	6853	Similar to YPL085W SEC16	vesicle-mediated transport*	structural molecule activity
EMBL:AM111573	00201	DTTcyc1	JGIv1.0	2440	Similar to YJL034W KAR2	SRP-dependent cotranslational membrane targeting, translocation*	chaperone activity*
EMBL:AM111574	00202	DTTcyc1
EMBL:AM111575	00203	DTTcyc1	JGIv1.0	6804	Similar to YBR108W YBR108W	biological_process unknown	molecular_function unknown
EMBL:AM111576	00204	DTTcyc1	JGIv1.0	5139	Similar to YDR304C CPR5	biological_process unknown	peptidyl-prolyl cis-trans isomerase activity
EMBL:AM111577	00205	DTTcyc1	JGIv1.0	4702	Similar to YBR118W TEF2	translational elongation	translation elongation factor activity
EMBL:AM111578	00206	DTTcyc1	JGIv1.0	4702	Similar to YBR118W TEF2	translational elongation	translation elongation factor activity
EMBL:AM111579	00207	DTTcyc1	JGIv1.0	168	Similar to YGR192C TDH3	gluconeogenesis*	glyceraldehyde 3-phosphate dehydrogenase
EMBL:AM111580	00208	DTTcyc5	JGIv1.0	672	Similar to YKL073W LHS1	protein transport*	chaperone activity
EMBL:AM111581	00209	DTTcyc5	JGIv1.0	2506
EMBL:AM111582	00210	DTTcyc5	JGIv1.0	2730	Similar to YDL084W SUB2	mRNA-nucleus export*	protein binding*
EMBL:AM111583	00211	DTTcyc5	JGIv1.0	5907
EMBL:AM111584	00212	DTTcyc5	JGIv1.0	3989	Similar to YDL131W LYS21	lysine biosynthesis, aminoadipic pathway	homocitrate synthase activity
EMBL:AM111585	00213	DTTcyc5	JGIv1.0	3550	Similar to YLR384C IKI3	regulation of transcription from Pol II promoter	Pol II transcription
EMBL:AM111586	00214	DTTcyc5	JGIv1.0	6692
EMBL:AM111587	00215	DTTcyc5	JGIv1.0	3674	Similar to YDR333C YDR333C	biological_process unknown	molecular_function unknown
EMBL:AM111588	00216	DTTcyc5	JGIv1.0	7747	Similar to SCO4259 SCD8A.32c; putative AAA family ATPase
EMBL:AM111589	00217	DTTcyc5	JGIv1.0	370
EMBL:AM111590	00218	DTTcyc5	JGIv1.0	6692
EMBL:AM111591	00219	DTTcyc5	JGIv1.0	6761	Similar to YDR375C BCS1	aerobic respiration	ATPase activity
EMBL:AM111592	00220	DTTcyc5	JGIv1.0	2441	Similar to YKR084C HBS1	protein biosynthesis	molecular_function unknown
EMBL:AM111593	00221	DTTcyc5	JGIv1.0	8279	Similar to YGR008C STF2	ATP synthesis coupled proton transport*	molecular_function unknown
EMBL:AM111594	00222	DTTcyc5	JGIv1.0	1922	Similar to ADDA_HUMAN P35611 Alpha adducin (Erythrocyte adducin alpha subunit).
EMBL:AM111595	00223	DTTcyc5	JGIv1.0	672	Similar to YKL073W LHS1	protein transport*	chaperone activity
EMBL:AM111596	00224	DTTcyc5	JGIv1.0	903
EMBL:AM111597	00225	DTTcyc5	JGIv1.0	3674	Similar to YDR333C YDR333C	biological_process unknown	molecular_function unknown
EMBL:AM111598	00226	DTTcyc5	JGIv1.0	5276
EMBL:AM111599	00227	DTTcyc5	JGIv1.0	2441	Similar to YKR084C HBS1	protein biosynthesis	molecular_function unknown
EMBL:AM111600	00228	DTTcyc5	JGIv1.0	4921	Similar to YLR167W RPS31	protein biosynthesis*	structural constituent of ribosome*
EMBL:AM111601	00229	DTTcyc5	JGIv1.0	5492	Similar to MJ1187 draG; dinitrogenase reductase activating glycohydrolase
EMBL:AM111602	00230	DTTcyc5	JGIv1.0	1460	Similar to YLL039C UBI4	response to stress*	protein tagging activity*
EMBL:AM111603	00231	DTTcyc5	JGIv1.0	3550	Similar to YLR384C IKI3	regulation of transcription from Pol II promoter	Pol II transcription
EMBL:AM111604	00232	DTTcyc5	JGIv1.0	5492	Similar to MJ1187 draG; dinitrogenase reductase activating glycohydrolase
EMBL:AM111605	00233	DTTcyc5	JGIv1.0	1533	Similar to YER148W SPT15	transcription initiation from Pol II promoter*	DNA binding*
EMBL:AM111606	00234	DTTcyc5	JGIv1.0	2441	Similar to YKR084C HBS1	protein biosynthesis	molecular_function unknown
EMBL:AM111607	00235	DTTcyc5	JGIv1.0	8279	Similar to YGR008C STF2	ATP synthesis coupled proton transport*	molecular_function unknown
EMBL:AM111608	00236	DTTcyc5	JGIv1.0	8279	Similar to YGR008C STF2	ATP synthesis coupled proton transport*	molecular_function unknown
EMBL:AM111609	00237	DTTcyc5	JGIv1.0	8092
EMBL:AM111610	00238	DTTcyc5	JGIv1.0	903
EMBL:AM111611	00239	DTTcyc5	JGIv1.0	7059	Similar to YBR010W HHT1	chromatin assembly/disassembly	DNA binding
EMBL:AM111612	00240	DTTcyc5	JGIv1.0	5907
EMBL:AM111613	00241	DTTcyc5	JGIv1.0	471	Similar to B0350.2f unc-44; AO13 ankyrin (CE31847)
EMBL:AM111614	00242	DTTcyc5	JGIv1.0	8355	Similar to YBL003C HTA2	chromatin assembly/disassembly	DNA binding
EMBL:AM111615	00243	DTTcyc5	JGIv1.0	471	Similar to B0350.2f unc-44; AO13 ankyrin (CE31847)
EMBL:AM111616	00244	DTTcyc5	JGIv1.0	7747	Similar to SCO4259 SCD8A.32c; putative AAA family ATPase
EMBL:AM111617	00245	DTTcyc5	JGIv1.0	4702	Similar to YBR118W TEF2	translational elongation	translation elongation factor activity
EMBL:AM111618	00246	DTTcyc5	JGIv1.0	4702	Similar to YBR118W TEF2	translational elongation	translation elongation factor activity
EMBL:AM111619	00247	DTTcyc5	JGIv1.0	5023	Similar to YLL023C YLL023C	biological_process unknown	molecular_function unknown
EMBL:AM111620	00248	DTTcyc5	JGIv1.0	1207	Similar to YPR035W GLN1	nitrogen metabolism*	glutamate-ammonia ligase activity
EMBL:AM111621	00249	DTTcyc5	JGIv1.0	5831	Similar to YNL044W YIP3	ER to Golgi transport	molecular_function unknown
EMBL:AM111622	00250	DTTcyc5	JGIv1.0	3236
EMBL:AM111623	00251	DTTcyc5	JGIv1.0	8279	Similar to YGR008C STF2	ATP synthesis coupled proton transport*	molecular_function unknown
EMBL:AM111624	00252	DTTcyc5
EMBL:AM111625	00253	DTTcyc5	JGIv1.0	7747	Similar to SCO4259 SCD8A.32c; putative AAA family ATPase
EMBL:AM111626	00254	DTTcyc5	JGIv1.0	7747	Similar to SCO4259 SCD8A.32c; putative AAA family ATPase
EMBL:AM111627	00255	DTTcyc5	JGIv1.0	8279	Similar to YGR008C STF2	ATP synthesis coupled proton transport*	molecular_function unknown
EMBL:AM111628	00256	DTTcyc5	JGIv1.0	4702	Similar to YBR118W TEF2	translational elongation	translation elongation factor activity
EMBL:AM111629	00257	DTTcyc5	JGIv1.0	6761	Similar to YDR375C BCS1	aerobic respiration	ATPase activity
EMBL:AM111630	00258	DTTcyc5	JGIv1.0	4702	Similar to YBR118W TEF2	translational elongation	translation elongation factor activity
EMBL:AM111631	00259	DTTcyc5	JGIv1.0	8279	Similar to YGR008C STF2	ATP synthesis coupled proton transport*	molecular_function unknown
EMBL:AM111632	00260	DTTcyc5	JGIv1.0	5907
EMBL:AM111633	00261	DTTcyc5	JGIv1.0	4013
EMBL:AM111634	00262	DTTcyc5	JGIv1.0	8355	Similar to YBL003C HTA2	chromatin assembly/disassembly	DNA binding
EMBL:AM111635	00263	DTTcyc5	JGIv1.0	1294
EMBL:AM111636	00264	DTTcyc5	JGIv1.0	4702	Similar to YBR118W TEF2	translational elongation	translation elongation factor activity
EMBL:AM111637	00265	DTTcyc5	JGIv1.0	6692
EMBL:AM111638	00266	DTTcyc5	JGIv1.0	2441	Similar to YKR084C HBS1	protein biosynthesis	molecular_function unknown
EMBL:AM111639	00267	DTTcyc5	JGIv1.0	3550	Similar to YLR384C IKI3	regulation of transcription from Pol II promoter	Pol II transcription
EMBL:AM111640	00268	DTTcyc5	JGIv1.0	5276
EMBL:AM111641	00269	DTTcyc5	JGIv1.0	8355	Similar to YBL003C HTA2	chromatin assembly/disassembly	DNA binding
EMBL:AM111642	00270	DTTcyc5	JGIv1.0	3236
EMBL:AM111643	00271	DTTcyc5	JGIv1.0	1665	Similar to YJL153C INO1	myo-inositol metabolism	inositol-3-phosphate synthase activity
EMBL:AM111644	00272	DTTcyc5	JGIv1.0	3674	Similar to YDR333C YDR333C	biological_process unknown	molecular_function unknown
EMBL:AM111645	00273	DTTcyc5	JGIv1.0	5657
EMBL:AM111646	00274	DTTcyc5	JGIv1.0	2506
EMBL:AM111647	00275	DTTcyc5	JGIv1.0	1735
EMBL:AM111648	00276	DTTcyc5	JGIv1.0	7747	Similar to SCO4259 SCD8A.32c; putative AAA family ATPase
EMBL:AM111649	00277	DTTcyc5	JGIv1.0	scaffold_13:508610-508822
EMBL:AM111650	00278	DTTcyc5	JGIv1.0	6761	Similar to YDR375C BCS1	aerobic respiration	ATPase activity
EMBL:AM111651	00279	DTTcyc5	JGIv1.0	7747	Similar to SCO4259 SCD8A.32c; putative AAA family ATPase
EMBL:AM111652	00280	DTTcyc5	JGIv1.0	8279	Similar to YGR008C STF2	ATP synthesis coupled proton transport*	molecular_function unknown
EMBL:AM111653	00281	DTTcyc5	JGIv1.0	5907
EMBL:AM111654	00282	DTTcyc5	JGIv1.0	6530	Similar to YDR375C BCS1	aerobic respiration	ATPase activity
EMBL:AM111655	00283	DTTcyc5	JGIv1.0	6692
EMBL:AM111656	00284	DTTcyc5	JGIv1.0	7513
EMBL:AM111657	00285	DTTcyc5
EMBL:AM111658	00286	DTTcyc5	JGIv1.0	5492	Similar to MJ1187 draG; dinitrogenase reductase activating glycohydrolase
EMBL:AM111659	00287	DTTcyc5	JGIv1.0	5492	Similar to MJ1187 draG; dinitrogenase reductase activating glycohydrolase
EMBL:AM111660	00288	DTTcyc5	JGIv1.0	6530	Similar to YDR375C BCS1	aerobic respiration	ATPase activity
EMBL:AM111661	00289	DTTcyc5	JGIv1.0	903
EMBL:AM111662	00290	DTTcyc5	JGIv1.0	5652	Similar to YNL066W SUN4	mitochondrion organization and biogenesis	glucosidase activity
EMBL:AM111663	00291	DTTcyc5	JGIv1.0	2382
EMBL:AM111664	00292	DTTcyc5	JGIv1.0	7438
EMBL:AM111665	00293	DTTcyc5	JGIv1.0	8355	Similar to YBL003C HTA2	chromatin assembly/disassembly	DNA binding
EMBL:AM111666	00294	DTTcyc5	JGIv1.0	4633
EMBL:AM111667	00295	DTTcyc5	JGIv1.0	1854	Similar to SPCC645.08c putative transcription factor
EMBL:AM111668	00296	DTTcyc5	JGIv1.0	1630	Similar to YOR298C-A MBF1	positive regulation of transcription from Pol II promoter	transcription co-activator activity
EMBL:AM111669	00297	DTTcyc5	JGIv1.0	1405	Similar to YJR092W BUD4	bud site selection*	GTP binding
EMBL:AM111670	00298	DTTcyc5	JGIv1.0	2112	Similar to YFL039C ACT1	cell wall organization and biogenesis*	structural constituent of
EMBL:AM111671	00299	DTTcyc5	JGIv1.0	3989	Similar to YDL131W LYS21	lysine biosynthesis, aminoadipic pathway	homocitrate synthase activity
EMBL:AM111672	00300	DTTcyc5	JGIv1.0	7837
EMBL:AM111673	00301	DTTcyc5	JGIv1.0	7747	Similar to SCO4259 SCD8A.32c; putative AAA family ATPase
EMBL:AM111674	00302	DTTcyc5	JGIv1.0	1854	Similar to SPCC645.08c putative transcription factor
EMBL:AM111675	00303	DTTcyc5	JGIv1.0	scaffold_5:461475-461642
EMBL:AM111676	00304	DTTcyc5	JGIv1.0	2441	Similar to YKR084C HBS1	protein biosynthesis	molecular_function unknown
EMBL:AM111677	00305	DTTcyc5	JGIv1.0	1294
EMBL:AM111678	00306	DTTcyc5	JGIv1.0	5652	Similar to YNL066W SUN4	mitochondrion organization and biogenesis	glucosidase activity
EMBL:AM111679	00307	DTTcyc5	JGIv1.0	2751	Similar to YPL094C SEC62	SRP-dependent cotranslational membrane targeting, translocation	protein binding*
EMBL:AM111680	00308	DTTcyc5	JGIv1.0	903
EMBL:AM111681	00309	DTTcyc5
EMBL:AM111682	00310	DTTcyc5	JGIv1.0	471	Similar to B0350.2f unc-44; AO13 ankyrin (CE31847)
EMBL:AM111683	00311	DTTcyc5	JGIv1.0	5423	Similar to YOL058W ARG1	arginine biosynthesis*	argininosuccinate synthase activity
EMBL:AM111684	00312	DTTcyc5	JGIv1.0	3550	Similar to YLR384C IKI3	regulation of transcription from Pol II promoter	Pol II transcription
EMBL:AM111685	00313	DTTcyc5	JGIv1.0	471	Similar to B0350.2f unc-44; AO13 ankyrin (CE31847)
EMBL:AM111686	00314	DTTcyc5	JGIv1.0	8279	Similar to YGR008C STF2	ATP synthesis coupled proton transport*	molecular_function unknown
EMBL:AM111687	00315	DTTcyc5	JGIv1.0	2506
EMBL:AM111688	00316	DTTcyc5	JGIv1.0	5492	Similar to MJ1187 draG; dinitrogenase reductase activating glycohydrolase
EMBL:AM111689	00317	DTTcyc5	JGIv1.0	8279	Similar to YGR008C STF2	ATP synthesis coupled proton transport*	molecular_function unknown
EMBL:AM111690	00318	DTTcyc5	JGIv1.0	scaffold_5:461475-461642
EMBL:AM111691	00319	DTTcyc5	JGIv1.0	1854	Similar to SPCC645.08c putative transcription factor
EMBL:AM111692	00320	DTTcyc5	JGIv1.0	6692
EMBL:AM111693	00321	DTTcyc5	JGIv1.0	2440	Similar to YJL034W KAR2	SRP-dependent cotranslational membrane targeting, translocation*	chaperone activity*
EMBL:AM111694	00322	DTTcyc5	JGIv1.0	2506
EMBL:AM111695	00323	DTTcyc5	JGIv1.0	5489	Similar to YDR247W VHS1	protein amino acid phosphorylation*	protein kinase activity*
EMBL:AM111696	00324	DTTcyc5	JGIv1.0	1495	Similar to YJR073C OPI3	phosphatidylcholine biosynthesis	phosphatidyl-N-methylethanolamine N-methyltransferase activity
EMBL:AM111697	00325	DTTcyc5	JGIv1.0	3674	Similar to YDR333C YDR333C	biological_process unknown	molecular_function unknown
EMBL:AM111698	00326	DTTcyc5	JGIv1.0	3674	Similar to YDR333C YDR333C	biological_process unknown	molecular_function unknown
EMBL:AM111699	00327	DTTcyc5
EMBL:AM111700	00328	DTTcyc5	JGIv1.0	5023	Similar to YLL023C YLL023C	biological_process unknown	molecular_function unknown
EMBL:AM111701	00329	DTTcyc5	JGIv1.0	4013
EMBL:AM111702	00330	DTTcyc5	JGIv1.0	4702	Similar to YBR118W TEF2	translational elongation	translation elongation factor activity
EMBL:AM111703	00331	DTTcyc5	JGIv1.0	scaffold_27: 30230-30340	Similar to NCU06660.1 Sim%92 and Q8UI85 Stress induced protein
EMBL:AM111704	00332	DTTcyc5	JGIv1.0	7747	Similar to SCO4259 SCD8A.32c; putative AAA family ATPase
EMBL:AM111705	00333	DTTcyc5	JGIv1.0	scaffold_13:508610-508822
EMBL:AM111706	00334	DTTcyc5	JGIv1.0	5657
EMBL:AM111707	00335	DTTcyc5	JGIv1.0	scaffold_5:461475-461642
EMBL:AM111708	00336	DTTcyc5	JGIv1.0	1887	Similar to YER159C BUR6	negative regulation of transcription from Pol II promoter	transcription
EMBL:AM111709	00337	DTTcyc5	JGIv1.0	4702	Similar to YBR118W TEF2	translational elongation	translation elongation factor activity
EMBL:AM111710	00338	DTTcyc5	JGIv1.0	903
EMBL:AM111711	00339	DTTcyc5	JGIv1.0	1735
EMBL:AM111712	00340	DTTcyc5	JGIv1.0	scaffold_5:461475-461642
EMBL:AM111713	00341	DTTcyc5	JGIv1.0	370
EMBL:AM111714	00342	DTTcyc5	JGIv1.0	471	Similar to B0350.2f unc-44; AO13 ankyrin (CE31847)
EMBL:AM111715	00343	DTTcyc5	JGIv1.0	5023	Similar to YLL023C YLL023C	biological_process unknown	molecular_function unknown
EMBL:AM111716	00344	DTTcyc5	JGIv1.0	7747	Similar to SCO4259 SCD8A.32c; putative AAA family ATPase
EMBL:AM111717	00345	DTTcyc5	JGIv1.0	1735
EMBL:AM111718	00346	DTTcyc5	JGIv1.0	1854	Similar to SPCC645.08c putative transcription factor
EMBL:AM111719	00347	DTTcyc5	JGIv1.0	2441	Similar to YKR084C HBS1	protein biosynthesis	molecular_function unknown
EMBL:AM111720	00348	DTTcyc5	JGIv1.0	2751	Similar to YPL094C SEC62	SRP-dependent cotranslational membrane targeting, translocation	protein binding*
EMBL:AM111721	00349	DTTcyc5	JGIv1.0	2841
EMBL:AM111722	00350	DTTcyc5	JGIv1.0	5276
EMBL:AM111723	00351	DTTcyc5	JGIv1.0	4702	Similar to YBR118W TEF2	translational elongation	translation elongation factor activity
EMBL:AM111724	00352	DTTcyc5	JGIv1.0	471	Similar to B0350.2f unc-44; AO13 ankyrin (CE31847)
EMBL:AM111725	00353	DTTcyc5	JGIv1.0	471	Similar to B0350.2f unc-44; AO13 ankyrin (CE31847)
EMBL:AM111726	00354	DTTcyc5	JGIv1.0	5492	Similar to MJ1187 draG; dinitrogenase reductase activating glycohydrolase
EMBL:AM111727	00355	DTTcyc5	JGIv1.0	2112	Similar to YFL039C ACT1	cell wall organization and biogenesis*	structural constituent of
EMBL:AM111728	00356	DTTcyc5	JGIv1.0	1405
EMBL:AM111729	00357	DTTcyc5	JGIv1.0	4702	Similar to YBR118W TEF2	translational elongation	translation elongation factor activity
EMBL:AM111730	00358	DTTcyc5	JGIv1.0	7747	Similar to SCO4259 SCD8A.32c; putative AAA family ATPase
EMBL:AM111731	00359	DTTcyc5	JGIv1.0	6761	Similar to YDR375C BCS1	aerobic respiration	ATPase activity
EMBL:AM111732	00360	DTTcyc5	JGIv1.0	471	Similar to B0350.2f unc-44; AO13 ankyrin (CE31847)
EMBL:AM111733	00361	DTTcyc5	JGIv1.0	2441	Similar to YKR084C HBS1	protein biosynthesis	molecular_function unknown
EMBL:AM111734	00362	DTTcyc5	JGIv1.0	scaffold_13:508610-508822
EMBL:AM111735	00363	DTTcyc5	JGIv1.0	5657
EMBL:AM111736	00364	DTTcyc5	JGIv1.0	5657
EMBL:AM111737	00365	DTTcyc5	JGIv1.0	3550	Similar to YLR384C IKI3	regulation of transcription from Pol II promoter	Pol II transcription
EMBL:AM111738	00366	DTTcyc5	JGIv1.0	5492	Similar to MJ1187 draG; dinitrogenase reductase activating glycohydrolase
EMBL:AM111739	00367	DTTcyc5	JGIv1.0	8279	Similar to YGR008C STF2	ATP synthesis coupled proton transport*	molecular_function unknown
EMBL:AM111740	00368	DTTcyc5	JGIv1.0	3989	Similar to YDL131W LYS21	lysine biosynthesis, aminoadipic pathway	homocitrate synthase activity
EMBL:AM111741	00369	DTTcyc5	JGIv1.0	6692
EMBL:AM111742	00370	DTTcyc5	JGIv1.0	1854	Similar to SPCC645.08c putative transcription factor
EMBL:AM111743	00371	DTTcyc5	JGIv1.0	3989	Similar to YDL131W LYS21	lysine biosynthesis, aminoadipic pathway	homocitrate synthase activity
EMBL:AM111744	00372	DTTcyc5	JGIv1.0	6756
EMBL:AM111745	00373	DTTcyc5	JGIv1.0	788	Similar to YPL045W VPS16	protein-vacuolar targeting*	molecular_function unknown
EMBL:AM111746	00374	DTTcyc5	JGIv1.0	6772	Similar to YJR117W STE24	peptide pheromone maturation	metalloendopeptidase activity*
EMBL:AM111747	00375	DTTcyc5	JGIv1.0	5023	Similar to YLL023C YLL023C	biological_process unknown	molecular_function unknown
EMBL:AM111748	00376	DTTcyc5	JGIv1.0	1460	Similar to YLL039C UBI4	response to stress*	protein tagging activity*
EMBL:AM111749	00377	DTTcyc5
EMBL:AM111750	00378	DTTcyc5	JGIv1.0	7513
EMBL:AM111751	00379	DTTcyc5	JGIv1.0	1735
EMBL:AM111752	00380	DTTcyc5	JGIv1.0	1294
EMBL:AM111753	00381	DTTcyc5	JGIv1.0	3694	Similar to YFL038C YPT1	ER to Golgi transport*	RAB small monomeric GTPase activity
EMBL:AM111754	00382	DTTcyc5	JGIv1.0	672	Similar to YKL073W LHS1	protein transport*	chaperone activity
EMBL:AM111755	00383	DTTcyc5	JGIv1.0	5907
EMBL:AM111756	00384	DTTcyc5	JGIv1.0	7747	Similar to SCO4259 SCD8A.32c; putative AAA family ATPase
EMBL:AM111757	00385	DTTcyc5	JGIv1.0	5248	Similar to YDR011W SNQ2	response to drug*	xenobiotic-transporting ATPase activity
EMBL:AM111758	00386	DTTcyc5	JGIv1.0	5657
EMBL:AM111759	00387	DTTcyc5	JGIv1.0	4702	Similar to YBR118W TEF2	translational elongation	translation elongation factor activity
EMBL:AM111760	00388	DTTcyc5	JGIv1.0	471	Similar to B0350.2f unc-44; AO13 ankyrin (CE31847)
EMBL:AM111761	00389	DTTcyc5	JGIv1.0	scaffold_5:461475-461642
EMBL:AM111762	00390	DTTcyc5	JGIv1.0	3550	Similar to YLR384C IKI3	regulation of transcription from Pol II promoter	Pol II transcription
EMBL:AM111763	00391	DTTcyc5	JGIv1.0	1854	Similar to SPCC645.08c putative transcription factor
EMBL:AM111764	00392	DTTcyc5	JGIv1.0	3236
EMBL:AM111765	00393	DTTcyc5	JGIv1.0	2441	Similar to YKR084C HBS1	protein biosynthesis	molecular_function unknown
EMBL:AM111766	00394	DTTcyc5	JGIv1.0	4013
EMBL:AM111767	00395	DTTcyc5	JGIv1.0	5652	Similar to YNL066W SUN4	mitochondrion organization and biogenesis	glucosidase activity
EMBL:AM111768	00396	DTTcyc5	JGIv1.0	6692
EMBL:AM111769	00397	DTTcyc5	JGIv1.0	78
EMBL:AM111770	00398	DTTcyc5	JGIv1.0	4013
EMBL:AM111771	00399	DTTcyc5	JGIv1.0	5276
EMBL:AM111772	00400	DTTcyc5	JGIv1.0	5907
EMBL:AM111773	00401	DTTcyc5	JGIv1.0	6692
EMBL:AM111774	00402	DTTcyc5	JGIv1.0	2730	Similar to YDL084W SUB2	mRNA-nucleus export*	protein binding*
EMBL:AM111775	00403	DTTcyc5	JGIv1.0	370
EMBL:AM111776	00404	DTTcyc5	JGIv1.0	1854	Similar to SPCC645.08c putative transcription factor
EMBL:AM111777	00405	DTTcyc5	JGIv1.0	903
EMBL:AM111778	00406	DTTcyc5	JGIv1.0	471	Similar to B0350.2f unc-44; AO13 ankyrin (CE31847)
EMBL:AM111779	00407	DTTcyc5	JGIv1.0	4013
EMBL:AM111780	00408	DTTcyc5	JGIv1.0	672	Similar to YKL073W LHS1	protein transport*	chaperone activity
EMBL:AM111781	00409	DTTcyc5	JGIv1.0	5492	Similar to MJ1187 draG; dinitrogenase reductase activating glycohydrolase
EMBL:AM111782	00410	DTTcyc5	JGIv1.0	4013
EMBL:AM111783	00411	DTTcyc5	JGIv1.0	7747	Similar to SCO4259 SCD8A.32c; putative AAA family ATPase
EMBL:AM111784	00412	DTTcyc5	JGIv1.0	7747	Similar to SCO4259 SCD8A.32c; putative AAA family ATPase
EMBL:AM111785	00413	DTTcyc5	JGIv1.0	5907
EMBL:AM111786	00414	DTTcyc5	JGIv1.0	2751	Similar to YPL094C SEC62	SRP-dependent cotranslational membrane targeting, translocation	protein binding*
EMBL:AM111787	00415	DTTcyc5	JGIv1.0	2441	Similar to YKR084C HBS1	protein biosynthesis	molecular_function unknown
EMBL:AM111788	00416	DTTcyc5	JGIv1.0	2506
EMBL:AM111789	00417	DTTcyc5	JGIv1.0	2751	Similar to YPL094C SEC62	SRP-dependent cotranslational membrane targeting, translocation	protein binding*
EMBL:AM111790	00418	DTTcyc5	JGIv1.0	2441	Similar to YKR084C HBS1	protein biosynthesis	molecular_function unknown
EMBL:AM111791	00419	DTTcyc5	JGIv1.0	2506
EMBL:AM111792	00420	DTTcyc5	JGIv1.0	471	Similar to B0350.2f unc-44; AO13 ankyrin (CE31847)
EMBL:AM111793	00421	DTTcyc5	JGIv1.0	3236
EMBL:AM111794	00422	DTTcyc5	JGIv1.0	3337	Similar to MW0516 sdrC; Ser-Asp rich fibrinogen-binding bone sialoprotein-binding protein
EMBL:AM111795	00423	DTTcyc5	JGIv1.0	6692
EMBL:AM111796	00424	DTTcyc5	JGIv1.0	2506
EMBL:AM111797	00425	DTTcyc5	JGIv1.0	1665	Similar to YJL153C INO1	myo-inositol metabolism	inositol-3-phosphate synthase activity
EMBL:AM111798	00426	DTTcyc5	JGIv1.0	3989	Similar to YDL131W LYS21	lysine biosynthesis, aminoadipic pathway	homocitrate synthase activity
EMBL:AM111799	00428	tPAcyc1	JGIv1.0	4775
EMBL:AM111800	00429	tPAcyc1	JGIv1.0	scaffold_3: 608644-608728	Similar to NCU05599.1 Sim%98 and RS28_SCHPO 40S ribosomal protein S28
EMBL:AM111801	00430	tPAcyc1	JGIv1.0	2724	Similar to YLR185W RPL37A	protein biosynthesis	structural constituent of ribosome
EMBL:AM111802	00431	tPAcyc1	JGIv1.0	5022	Similar to YNR060W FRE4	iron-siderochrome transport	ferric-chelate reductase activity
EMBL:AM111803	00432	tPAcyc1	JGIv1.0	4573	Similar to YOL103W ITR2	myo-inositol transport	myo-inositol transporter activity
EMBL:AM111804	00433	tPAcyc1	JGIv1.0	428	Similar to GUX1_TRIREP00725ExoglucanaseIprecursor(EC3.2.1.91)(ExocellobiohydrolaseI)(CBHI)
EMBL:AM111805	00434	tPAcyc1	JGIv1.0	3270	Similar to YHR005C NaN	NaN	NaN
EMBL:AM111806	00435	tPAcyc1	JGIv1.0	164	Similar to YOR293W RPS10A	protein biosynthesis	structural constituent of ribosome
EMBL:AM111807	00436	tPAcyc1	JGIv1.0	1087	Similar to GUX2_TRIRE P07987 Exoglucanase II precursor (EC 3.2.1.91) (Exocellobiohydrolase II) (CBHII)
EMBL:AM111808	00437	tPAcyc1	JGIv1.0	1087	Similar to GUX2_TRIRE P07987 Exoglucanase II precursor (EC 3.2.1.91) (Exocellobiohydrolase II) (CBHII)
EMBL:AM111809	00439	tPAcyc1	JGIv1.0	4702	Similar to YBR118W TEF2	translational elongation	translation elongation factor activity
EMBL:AM111810	00440	tPAcyc1
EMBL:AM111811	00441	tPAcyc1	JGIv1.0	6379	Similar to YDL038C YDL038C	biological_process unknown	molecular_function unknown
EMBL:AM111812	00442	tPAcyc1	JGIv1.0	2112	Similar to YFL039C ACT1	cell wall organization and biogenesis*	structural constituent of
EMBL:AM111813	00443	tPAcyc1	JGIv1.0	6399	Similar to YLR058C SHM2	one-carbon compound metabolism	glycine hydroxymethyltransferase activity
EMBL:AM111814	00445	tPAcyc1	JGIv1.0	3817
EMBL:AM111815	00446	tPAcyc1	JGIv1.0	scaffold_870:28-216	AF510497 AF510497.1 Hypocrea jecorina 18S ribosomal RNA gene, partial
EMBL:AM111816	00447	tPAcyc1	JGIv1.0	3086	Similar to YBL037W APL3	vesicle-mediated transport	molecular_function unknown
EMBL:AM111817	00448	tPAcyc1	JGIv1.0	4990
EMBL:AM111818	00449	tPAcyc1	JGIv1.0	6404	Similar to YNL177C MRPL22	protein biosynthesis*	structural constituent of ribosome
EMBL:AM111819	00450	tPAcyc1	JGIv1.0	1495	Similar to YJR073C OPI3	phosphatidylcholine biosynthesis	phosphatidyl-N-methylethanolamine
EMBL:AM111820	00452	tPAcyc1	JGIv1.0	scaffold_779:226-501	AY283549 AY283549.1 Hypocrea schweinitzii large subunit ribosomal RNA
EMBL:AM111821	00454	tPAcyc1	JGIv1.0	427	Similar to GUN4_TRIRE O14405 Endoglucanase IV precursor (EC 3.2.1.4) (Endo-1,4-beta-glucanase IV) (Cellulase
EMBL:AM111822	00455	tPAcyc1	JGIv1.0	1087	Similar to GUX2_TRIRE P07987 Exoglucanase II precursor (EC 3.2.1.91) (Exocellobiohydrolase II) (CBHII)
EMBL:AM111823	00456	tPAcyc1	JGIv1.0	1087	Similar to GUX2_TRIRE P07987 Exoglucanase II precursor (EC 3.2.1.91) (Exocellobiohydrolase II) (CBHII)
EMBL:AM111824	00457	tPAcyc1	JGIv1.0	1087	Similar to GUX2_TRIRE P07987 Exoglucanase II precursor (EC 3.2.1.91) (Exocellobiohydrolase II) (CBHII)
EMBL:AM111825	00458	tPAcyc1	JGIv1.0	1355
EMBL:AM111826	00459	tPAcyc1	JGIv1.0	1087	Similar to GUX2_TRIRE P07987 Exoglucanase II precursor (EC 3.2.1.91) (Exocellobiohydrolase II) (CBHII)
EMBL:AM111827	00460	tPAcyc1	JGIv1.0	4702	Similar to YBR118W TEF2	translational elongation	translation elongation factor activity
EMBL:AM111828	00463	tPAcyc1	JGIv1.0	6517	Similar to YDR536W STL1	transport	transporter activity
EMBL:AM111829	00464	tPAcyc1	JGIv1.0	2622	Similar to YGR282C BGL2	cell wall organization and biogenesis	glucan 1,3-beta-glucosidase
EMBL:AM111830	00465	tPAcyc1	JGIv1.0	3925	Similar to YFR006W YFR006W	biological_process unknown	Xaa-Pro aminopeptidase activity
EMBL:AM111831	00466	tPAcyc1	JGIv1.0	3565	Similar to YDR454C GUK1	GMP metabolism	guanylate kinase activity
EMBL:AM111832	00467	tPAcyc1	JGIv1.0	2152	Similar to YBR031W RPL4A	protein biosynthesis	structural constituent of ribosome
EMBL:AM111833	00468	tPAcyc1	JGIv1.0	2152	Similar to YBR031W RPL4A	protein biosynthesis	structural constituent of ribosome
EMBL:AM111834	00469	tPAcyc1	JGIv1.0	2152	Similar to YBR031W RPL4A	protein biosynthesis	structural constituent of ribosome
EMBL:AM111835	00470	tPAcyc1	JGIv1.0	79	Similar to YIR023W DAL81	regulation of transcription from Pol II promoter*	specific RNA
EMBL:AM111836	00471	tPAcyc1	JGIv1.0	6250	Similar to YBR229C ROT2	cell wall biosynthesis (sensu Fungi)	alpha-glucosidase activity
EMBL:AM111837	00472	tPAcyc1	JGIv1.0	1627	Similar to YHR141C RPL42B	protein biosynthesis	structural constituent of ribosome
EMBL:AM111838	00474	tPAcyc1	JGIv1.0	5384	Similar to YIL160C POT1	fatty acid beta-oxidation	acetyl-CoA C-acyltransferase activity
EMBL:AM111839	00475	tPAcyc1	JGIv1.0	6379	Similar to YDL038C YDL038C	biological_process unknown	molecular_function unknown
EMBL:AM111840	00476	tPAcyc1	JGIv1.0	5022	Similar to YNR060W FRE4	iron-siderochrome transport	ferric-chelate reductase activity
EMBL:AM111841	00477	tPAcyc1	JGIv1.0	2578
EMBL:AM111842	00478	tPAcyc1	JGIv1.0	8355	Similar to YBL003C HTA2	chromatin assembly/disassembly	DNA binding
EMBL:AM111843	00479	tPAcyc1	JGIv1.0	5559	Similar to YIL133C RPL16A	protein biosynthesis	structural constituent of ribosome*
EMBL:AM111844	00480	tPAcyc1	JGIv1.0	5559	Similar to YIL133C RPL16A	protein biosynthesis	structural constituent of ribosome*
EMBL:AM111845	00481	tPAcyc1	JGIv1.0	7399
EMBL:AM111846	00482	tPAcyc1
EMBL:AM111847	00483	tPAcyc1	JGIv1.0	4702	Similar to YBR118W TEF2	translational elongation	translation elongation factor activity
EMBL:AM111848	00484	tPAcyc1	JGIv1.0	1087	Similar to GUX2_TRIRE P07987 Exoglucanase II precursor (EC 3.2.1.91) (Exocellobiohydrolase II) (CBHII)
EMBL:AM111849	00485	tPAcyc1	JGIv1.0	5330	Similar to YPR074C TKL1	pentose-phosphate shunt	transketolase activity
EMBL:AM111850	00486	tPAcyc1	JGIv1.0	1087	Similar to GUX2_TRIRE P07987 Exoglucanase II precursor (EC 3.2.1.91) (Exocellobiohydrolase II) (CBHII)
EMBL:AM111851	00487	tPAcyc1
EMBL:AM111852	00488	tPAcyc1	JGIv1.0	1799	Similar to YEL034W HYP2	translational initiation	translation initiation factor activity
EMBL:AM111853	00489	tPAcyc1	JGIv1.0	3054	Similar to YDR385W EFT2	translational elongation	translation elongation factor activity
EMBL:AM111854	00490	tPAcyc1	JGIv1.0	8499	Similar to YDL244W THI13	thiamin biosynthesis	molecular_function unknown
EMBL:AM111855	00491	tPAcyc1	JGIv1.0	3054	Similar to YDR385W EFT2	translational elongation	translation elongation factor activity
EMBL:AM111856	00492	tPAcyc1	JGIv1.0	1768	Similar to YGR028W MSP1	mitochondrial translocation	ATPase activity
EMBL:AM111857	00493	tPAcyc1	JGIv1.0	1768	Similar to YGR028W MSP1	mitochondrial translocation	ATPase activity
EMBL:AM111858	00494	tPAcyc1	JGIv1.0	2578
EMBL:AM111859	00495	tPAcyc1	JGIv1.0	815	Similar to YHR164C DNA2	DNA repair*	ATP dependent DNA helicase activity*
EMBL:AM111860	00496	tPAcyc1	JGIv1.0	6405
EMBL:AM111861	00497	tPAcyc1	JGIv1.0	2229
EMBL:AM111862	00498	tPAcyc1	JGIv1.0	6399	Similar to YLR058C SHM2	one-carbon compound metabolism	glycine hydroxymethyltransferase activity
EMBL:AM111863	00499	tPAcyc1	JGIv1.0	1087	Similar to GUX2_TRIRE P07987 Exoglucanase II precursor (EC 3.2.1.91) (Exocellobiohydrolase II) (CBHII)
EMBL:AM111864	00500	tPAcyc1	JGIv1.0	5330	Similar to YPR074C TKL1	pentose-phosphate shunt	transketolase activity
EMBL:AM111865	00501	tPAcyc1
EMBL:AM111866	00502	tPAcyc1	JGIv1.0	2719
EMBL:AM111867	00503	tPAcyc1	JGIv1.0	5104	Similar to GUX1_TRIRE Exoglucanase I precursor (Exocellobiohydrolase I) (CBHI)
EMBL:AM111868	00504	tPAcyc1
EMBL:AM111869	00505	tPAcyc1	JGIv1.0	5842	Similar to YJL138C TIF2	translational initiation*	translation initiation factor activity*
EMBL:AM111870	00506	tPAcyc1	JGIv1.0	1799	Similar to YEL034W HYP2	translational initiation	translation initiation factor activity
EMBL:AM111871	00507	tPAcyc1	JGIv1.0	6506	Similar to YDR011W SNQ2	response to drug*	xenobiotic-transporting ATPase activity
EMBL:AM111872	00508	tPAcyc1	JGIv1.0	2440	Similar to YJL034W KAR2	SRP-dependent cotranslational membrane targeting, translocation*	chaperone activity*
EMBL:AM111873	00509	tPAcyc1	JGIv1.0	333	Similar to YAL026C DRS2	intracellular protein transport*	ATPase activity*
EMBL:AM111874	00510	tPAcyc1	JGIv1.0	333	Similar to YAL026C DRS2	intracellular protein transport*	ATPase activity*
EMBL:AM111875	00512	tPAcyc1	JGIv1.0	1087	Similar to GUX2_TRIRE P07987 Exoglucanase II precursor (EC 3.2.1.91) (Exocellobiohydrolase II) (CBHII)
EMBL:AM111876	00513	tPAcyc1	JGIv1.0	1087	Similar to GUX2_TRIRE P07987 Exoglucanase II precursor (EC 3.2.1.91) (Exocellobiohydrolase II) (CBHII)
EMBL:AM111877	00514	tPAcyc1	JGIv1.0	4702	Similar to YBR118W TEF2	translational elongation	translation elongation factor activity
EMBL:AM111878	00515	tPAcyc1	JGIv1.0	5104	Similar to GUX1_TRIRE Exoglucanase I precursor (Exocellobiohydrolase I) (CBHI)
EMBL:AM111879	00516	tPAcyc1	JGIv1.0	2112	Similar to YFL039C ACT1	cell wall organization and biogenesis*	structural constituent of
EMBL:AM111880	00518	tPAcyc1	JGIv1.0	30	Similar to YPL063W TIM50	mitochondrial matrix protein import	molecular_function unknown
EMBL:AM111881	00519	tPAcyc1	JGIv1.0	30	Similar to YPL063W TIM50	mitochondrial matrix protein import	molecular_function unknown
EMBL:AM111882	00520	tPAcyc1
EMBL:AM111883	00521	tPAcyc1
EMBL:AM111884	00522	tPAcyc1	JGIv1.0	2506	Similar to YEL009C GCN4	regulation of transcription from Pol II promoter*	DNA binding*
EMBL:AM111885	00523	tPAcyc1	JGIv1.0	7999	Similar to YGR032W GSC2	cell wall organization and biogenesis*	1,3-beta-glucan synthase activity
EMBL:AM111886	00525	tPAcyc1	JGIv1.0	2506	Similar to YEL009C GCN4	regulation of transcription from Pol II promoter*	DNA binding*
EMBL:AM111887	00526	tPAcyc1	JGIv1.0	6772	Similar to YJR117W STE24	peptide pheromone maturation	metalloendopeptidase activity*
EMBL:AM111888	00527	tPAcyc1
EMBL:AM111889	00528	tPAcyc1	JGIv1.0	6268	Similar to YOL127W RPL25	protein biosynthesis*	structural constituent of ribosome*
EMBL:AM111890	00529	tPAcyc1	JGIv1.0	360
EMBL:AM111891	00530	tPAcyc1	JGIv1.0	scaffold_3:608864-608929
EMBL:AM111892	00531	tPAcyc1	JGIv1.0	7550
EMBL:AM111893	00532	tPAcyc1	JGIv1.0	3006	Similar to BLI3_NEUCR Q01358 Bli-3 protein.
EMBL:AM111894	00533	tPAcyc1	JGIv1.0	2578
EMBL:AM111895	00534	tPAcyc1	JGIv1.0	3813
EMBL:AM111896	00536	tPAcyc1	JGIv1.0	7135	Similar to YHR203C RPS4B	protein biosynthesis	structural constituent of ribosome
EMBL:AM111897	00537	tPAcyc1	JGIv1.0	272	Similar to NCU00413.1 60S ribosomal protein L2 Sim%96
EMBL:AM111898	00538	tPAcyc1	JGIv1.0	2762	Similar to YER136W GDI1	vesicle-mediated transport	RAB GDP-dissociation inhibitor activity
EMBL:AM111899	00540	tPAcyc1	JGIv1.0	1799	Similar to YEL034W HYP2	translational initiation	translation initiation factor activity
EMBL:AM111900	00541	tPAcyc1	JGIv1.0	1355
EMBL:AM111901	00542	tPAcyc1	JGIv1.0	4573	Similar to YOL103W ITR2	myo-inositol transport	myo-inositol transporter activity
EMBL:AM111902	00543	tPAcyc1	JGIv1.0	4573	Similar to YOL103W ITR2	myo-inositol transport	myo-inositol transporter activity
EMBL:AM111903	00544	tPAcyc1	JGIv1.0	4702	Similar to YBR118W TEF2	translational elongation	translation elongation factor activity
EMBL:AM111904	00545	tPAcyc1	JGIv1.0	1087	Similar to GUX2_TRIRE P07987 Exoglucanase II precursor (EC 3.2.1.91) (Exocellobiohydrolase II) (CBHII)
EMBL:AM111905	00546	tPAcyc1	JGIv1.0	4702	Similar to YBR118W TEF2	translational elongation	translation elongation factor activity
EMBL:AM111906	00547	tPAcyc1	JGIv1.0	4842	Similar to YOR153W PDR5	response to drug*	xenobiotic-transporting ATPase activity
EMBL:AM111907	00548	tPAcyc1	JGIv1.0	1087	Similar to GUX2_TRIRE P07987 Exoglucanase II precursor (EC 3.2.1.91) (Exocellobiohydrolase II) (CBHII)
EMBL:AM111908	00549	tPAcyc1	JGIv1.0	1087	Similar to GUX2_TRIRE P07987 Exoglucanase II precursor (EC 3.2.1.91) (Exocellobiohydrolase II) (CBHII)
EMBL:AM111909	00550	tPAcyc1	JGIv1.0	5104	Similar to GUX1_TRIRE Exoglucanase I precursor (Exocellobiohydrolase I) (CBHI)
EMBL:AM111910	00552	tPAcyc1	JGIv1.0	5961
EMBL:AM111911	00553	tPAcyc1	JGIv1.0	2156	Similar to YCL043C PDI1 (tigA)	protein folding	protein disulfide isomerase activity
EMBL:AM111912	00554	tPAcyc1	JGIv1.0	1087	Similar to GUX2_TRIRE P07987 Exoglucanase II precursor (EC 3.2.1.91) (Exocellobiohydrolase II) (CBHII)
EMBL:AM111913	00555	tPAcyc1	JGIv1.0	4063	Similar to YBL099W ATP1	ATP synthesis coupled proton transport	hydrogen-transporting ATP
EMBL:AM111914	00556	tPAcyc1	JGIv1.0	8068
EMBL:AM111915	00558	tPAcyc1	JGIv1.0	5216	Similar to YPR021C AGC1	transport	transporter activity
EMBL:AM111916	00559	tPAcyc1	JGIv1.0	scaffold_255:582-785
EMBL:AM111917	00560	tPAcyc1	JGIv1.0	5216	Similar to YPR021C AGC1	transport	transporter activity
EMBL:AM111918	00562	tPAcyc1	JGIv1.0	15	Similar to YLR450W HMG2	ergosterol biosynthesis	hydroxymethylglutaryl-CoA reductase (NADPH)
EMBL:AM111919	00563	tPAcyc1	JGIv1.0	7833
EMBL:AM111920	00564	tPAcyc1
EMBL:AM111921	00565	tPAcyc1	JGIv1.0	4702	Similar to YBR118W TEF2	translational elongation	translation elongation factor activity
EMBL:AM111922	00566	tPAcyc1	JGIv1.0	7141
EMBL:AM111923	00567	tPAcyc1	JGIv1.0	2624	Similar to YCL045C YCL045C	biological_process unknown	molecular_function unknown
EMBL:AM111924	00568	tPAcyc1	JGIv1.0	2578
EMBL:AM111925	00569	tPAcyc1	JGIv1.0	2206	Similar to YGR031W YGR031W	biological_process unknown	molecular_function unknown
EMBL:AM111926	00570	tPAcyc1	JGIv1.0	705
EMBL:AM111927	00571	tPAcyc1	JGIv1.0	1080	Similar to endoglucanase III [Trichoderma viride]
EMBL:AM111928	00572	tPAcyc1	JGIv1.0	1080	Similar to endoglucanase III [Trichoderma viride]
EMBL:AM111929	00573	tPAcyc1	JGIv1.0	4702	Similar to YBR118W TEF2	translational elongation	translation elongation factor activity
EMBL:AM111930	00574	tPAcyc1	JGIv1.0	2506	Similar to YEL009C GCN4	regulation of transcription from Pol II promoter*	DNA binding*
EMBL:AM111931	00575	tPAcyc1	JGIv1.0	scaffold_6:855152-855295
EMBL:AM111932	00576	tPAcyc1	JGIv1.0	scaffold_706:389-687	Similar to O64410 Cytochrome P450 monooxygenase Sim%90
EMBL:AM111933	00577	tPAcyc1	JGIv1.0	1087	Similar to GUX2_TRIRE P07987 Exoglucanase II precursor (EC 3.2.1.91) (Exocellobiohydrolase II) (CBHII)
EMBL:AM111934	00579	tPAcyc1			AF447590 AF447590.1 Hypocrea jecorina mitochondrion, complete genome.
EMBL:AM111935	00581	tPAcyc1	JGIv1.0	4994	Similar to YOL075C YOL075C	transport	ATP-binding cassette (ABC) transporter activity
EMBL:AM111936	00582	tPAcyc1	JGIv1.0	2152	Similar to YBR031W RPL4A	protein biosynthesis	structural constituent of ribosome
EMBL:AM111937	00583	tPAcyc1	JGIv1.0	scaffold_6:94205-94458
EMBL:AM111938	00584	tPAcyc1	JGIv1.0	4702	Similar to YBR118W TEF2	translational elongation	translation elongation factor activity
EMBL:AM111939	00585	tPAcyc1	JGIv1.0	2288	Similar to YMR186W HSC82	response to stress*	chaperone activity*
EMBL:AM111940	00586	tPAcyc1	JGIv1.0	7312	Similar to YNL209W SSB2	protein biosynthesis	chaperone activity*
EMBL:AM111941	00587	tPAcyc1	JGIv1.0	5022	Similar to YNR060W FRE4	iron-siderochrome transport	ferric-chelate reductase activity
EMBL:AM111942	00588	tPAcyc1
EMBL:AM111943	00589	tPAcyc1	JGIv1.0	6379	Similar to YDL038C YDL038C	biological_process unknown	molecular_function unknown
EMBL:AM111944	00591	tPAcyc1	JGIv1.0	1854	Similar to SPCC645.08c putative transcription factor
EMBL:AM111945	00592	tPAcyc1	JGIv1.0	6379	Similar to YDL038C YDL038C	biological_process unknown	molecular_function unknown
EMBL:AM111946	00593	tPAcyc1	JGIv1.0	1087	Similar to GUX2_TRIRE P07987 Exoglucanase II precursor (EC 3.2.1.91) (Exocellobiohydrolase II) (CBHII)
EMBL:AM111947	00594	tPAcyc1	JGIv1.0	7059	Similar to YBR010W HHT1	chromatin assembly/disassembly	DNA binding
EMBL:AM111948	00595	tPAcyc1	JGIv1.0	1777	Similar to YJR121W ATP2	ATP synthesis coupled proton transport*	hydrogen-transporting ATP
EMBL:AM111949	00596	tPAcyc1	JGIv1.0	2204	Similar to YML063W RPS1B	protein biosynthesis	structural constituent of ribosome
EMBL:AM111950	00597	tPAcyc1	JGIv1.0	168	Similar to YGR192C TDH3	gluconeogenesis*	glyceraldehyde 3-phosphate dehydrogenase
EMBL:AM111951	00599	tPAcyc1	JGIv1.0	6857	Similar to YKL146W AVT3	neutral amino acid transport	neutral amino acid transporter activity
EMBL:AM111952	00600	tPAcyc1	JGIv1.0	4702	Similar to YBR118W TEF2	translational elongation	translation elongation factor activity
EMBL:AM111953	00601	tPAcyc1	JGIv1.0	4702	Similar to YBR118W TEF2	translational elongation	translation elongation factor activity
EMBL:AM111954	00602	tPAcyc1	JGIv1.0	4702	Similar to YBR118W TEF2	translational elongation	translation elongation factor activity
EMBL:AM111955	00603	tPAcyc1	JGIv1.0	7984	Similar to YML078W CPR3	protein folding	peptidyl-prolyl cis-trans isomerase activity
EMBL:AM111956	00604	tPAcyc1	JGIv1.0	5326	Similar to SPBP35G2.11c ZZ domain protein
EMBL:AM111957	00605	tPAcyc1			tPA
EMBL:AM111958	00606	tPAcyc1	JGIv1.0	1087	Similar to GUX2_TRIRE P07987 Exoglucanase II precursor (EC 3.2.1.91) (Exocellobiohydrolase II) (CBHII)
EMBL:AM111959	00607	tPAcyc1	JGIv1.0	2423
EMBL:AM111960	00608	tPAcyc1	JGIv1.0	5185	Similar to YPL048W CAM1	regulation of translational elongation	translation elongation factor activity
EMBL:AM111961	00609	tPAcyc1
EMBL:AM111962	00610	tPAcyc1	JGIv1.0	1087	Similar to GUX2_TRIRE P07987 Exoglucanase II precursor (EC 3.2.1.91) (Exocellobiohydrolase II) (CBHII)
EMBL:AM111963	00611	tPAcyc1	JGIv1.0	942
EMBL:AM111964	00612	tPAcyc1	JGIv1.0	272	Similar to NCU00413.1 60S ribosomal protein L2 Sim%96
EMBL:AM111965	00613	tPAcyc1
EMBL:AM111966	00614	tPAcyc1	JGIv1.0	3399	Similar to YGL048C RPT6	ubiquitin-dependent protein catabolism	ATPase activity*
EMBL:AM111967	00615	tPAcyc1	JGIv1.0	5104	Similar to GUX1_TRIRE Exoglucanase I precursor (Exocellobiohydrolase I) (CBHI)
EMBL:AM111968	00617	tPAcyc1	JGIv1.0	5964	Similar to YBL092W RPL32	protein biosynthesis	structural constituent of ribosome
EMBL:AM111969	00618	tPAcyc1
EMBL:AM111970	00619	tPAcyc1	JGIv1.0	scaffold_6:94205-94458
EMBL:AM111971	00620	tPAcyc1	JGIv1.0	2152	Similar to YBR031W RPL4A	protein biosynthesis	structural constituent of ribosome
EMBL:AM111972	00622	tPAcyc1	JGIv1.0	6554	Similar to YMR116C ASC1	biological_process unknown	molecular_function unknown
EMBL:AM111973	00623	tPAcyc1
EMBL:AM111974	00624	tPAcyc1	JGIv1.0	5104	Similar to GUX1_TRIRE Exoglucanase I precursor (Exocellobiohydrolase I) (CBHI)
EMBL:AM111975	00625	tPAcyc1	JGIv1.0	1495	Similar to YJR073C OPI3	phosphatidylcholine biosynthesis	phosphatidyl-N-methylethanolamine N-methyltransferase activity
EMBL:AM111976	00626	tPAcyc1	JGIv1.0	65
EMBL:AM111977	00627	tPAcyc1	JGIv1.0	4702	Similar to YBR118W TEF2	translational elongation	translation elongation factor activity
EMBL:AM111978	00628	tPAcyc1	JGIv1.0	2423
EMBL:AM111979	00629	tPAcyc1	JGIv1.0	272	Similar to NCU00413.1 60S ribosomal protein L2 Sim%96
EMBL:AM111980	00630	tPAcyc1	JGIv1.0	4702	Similar to YBR118W TEF2	translational elongation	translation elongation factor activity
EMBL:AM111981	00631	tPAcyc1	JGIv1.0	5185	Similar to YPL048W CAM1	regulation of translational elongation	translation elongation factor
EMBL:AM111982	00632	tPAcyc1	JGIv1.0	1697	Similar to YCL043C PDI1	protein folding	protein disulfide isomerase activity
EMBL:AM111983	00633	tPAcyc1	JGIv1.0	741	Similar to YDR471W RPL27B	protein biosynthesis	structural constituent of ribosome
EMBL:AM111984	00634	tPAcyc1	JGIv1.0	5330	Similar to YPR074C TKL1	pentose-phosphate shunt	transketolase activity
EMBL:AM111985	00635	tPAcyc1	JGIv1.0	4702	Similar to YBR118W TEF2	translational elongation	translation elongation factor activity
EMBL:AM111986	00636	tPAcyc1	JGIv1.0	6331	Similar to YGL092W NUP145	mRNA-nucleus export*	structural molecule activity
EMBL:AM111987	00637	tPAcyc1	JGIv1.0	2206	Similar to YGR031W YGR031W	biological_process unknown	molecular_function unknown
EMBL:AM111988	00638	tPAcyc1
EMBL:AM111989	00639	tPAcyc1	JGIv1.0	scaffold_779:226-501	AF510497 AF510497.1 Hypocrea jecorina 18S ribosomal RNA gene
EMBL:AM111990	00640	tPAcyc1	JGIv1.0	1799	Similar to YEL034W HYP2	translational initiation	translation initiation factor activity
EMBL:AM111991	00641	tPAcyc1	JGIv1.0	5347	Similar to YOR234C RPL33B	protein biosynthesis	structural constituent of ribosome
EMBL:AM111992	00645	tPAcyc1	JGIv1.0	5104	Similar to GUX1_TRIRE Exoglucanase I precursor (Exocellobiohydrolase I) (CBHI)
EMBL:AM111993	00646	tPAcyc1	JGIv1.0	4702	Similar to YBR118W TEF2	translational elongation	translation elongation factor activity
EMBL:AM111994	00648	tPAcyc1	JGIv1.0	2112	Similar to YFL039C ACT1	cell wall organization and biogenesis*	structural constituent of
EMBL:AM111995	00649	tPAcyc1	JGIv1.0	4702	Similar to YBR118W TEF2	translational elongation	translation elongation factor activity
EMBL:AM111996	00650	tPAcyc1	JGIv1.0	633	Similar to YBR053C YBR053C	biological_process unknown	molecular_function unknown
EMBL:AM111997	00651	tPAcyc1	JGIv1.0	5347	Similar to YOR234C RPL33B	protein biosynthesis	structural constituent of ribosome
EMBL:AM111998	00652	tPAcyc1	JGIv1.0	8499
EMBL:AM111999	00653	tPAcyc1
EMBL:AM112000	00654	tPAcyc5	JGIv1.0	4014	Similar to YJR103W URA8	phospholipid biosynthesis*	CTP synthase activity
EMBL:AM112001	00655	tPAcyc5	JGIv1.0	8068
EMBL:AM112002	00656	tPAcyc5	JGIv1.0	scaffold_10:673340-673692	Similar to NCU09476.1 Sim%91 and R25Z_SCHPO 40S ribosomal
EMBL:AM112003	00657	tPAcyc5	JGIv1.0	2112	Similar to YFL039C ACT1	cell wall organization and biogenesis*	structural constituent of
EMBL:AM112004	00658	tPAcyc5	JGIv1.0	2156	Similar to YCL043C PDI1 (tigA)	protein folding	protein disulfide isomerase activity
EMBL:AM112005	00659	tPAcyc5	JGIv1.0	4014	Similar to YJR103W URA8	phospholipid biosynthesis*	CTP synthase activity
EMBL:AM112006	00660	tPAcyc5	JGIv1.0	4702	Similar to YBR118W TEF2	translational elongation	translation elongation factor activity
EMBL:AM112007	00661	tPAcyc5	JGIv1.0	4702	Similar to YBR118W TEF2	translational elongation	translation elongation factor activity
EMBL:AM112008	00662	tPAcyc5	JGIv1.0	4063	Similar to YBL099W ATP1	ATP synthesis coupled proton transport	hydrogen-transporting ATP
EMBL:AM112009	00663	tPAcyc5	JGIv1.0	164	Similar to YOR293W RPS10A	protein biosynthesis	structural constituent of ribosome
EMBL:AM112010	00664	tPAcyc5	JGIv1.0	5139	Similar to YDR304C CPR5	biological_process unknown	peptidyl-prolyl cis-trans isomerase activity
EMBL:AM112011	00665	tPAcyc5	JGIv1.0	2578
EMBL:AM112012	00666	tPAcyc5	JGIv1.0	2156	Similar to YCL043C PDI1 (tigA)	protein folding	protein disulfide isomerase activity
EMBL:AM112013	00667	tPAcyc5
EMBL:AM112014	00669	tPAcyc5	JGIv1.0	1087	Similar to GUX2_TRIRE P07987 Exoglucanase II precursor (EC 3.2.1.91) (Exocellobiohydrolase II) (CBHII)
EMBL:AM112015	00670	tPAcyc5	JGIv1.0	164	Similar to YOR293W RPS10A	protein biosynthesis	structural constituent of ribosome
EMBL:AM112016	00671	tPAcyc5	JGIv1.0	876	Similar to YKR001C VPS1	protein-vacuolar targeting*	GTPase activity
EMBL:AM112017	00672	tPAcyc5	JGIv1.0	428	Similar to GUX1_TRIREP00725ExoglucanaseIprecursor(EC3.2.1.91)(ExocellobiohydrolaseI)(CBHI)
EMBL:AM112018	00673	tPAcyc5	JGIv1.0	6404	Similar to YNL177C MRPL22	protein biosynthesis*	structural constituent of ribosome
EMBL:AM112019	00674	tPAcyc5	JGIv1.0	4014	Similar to YJR103W URA8	phospholipid biosynthesis*	CTP synthase activity
EMBL:AM112020	00675	tPAcyc5	JGIv1.0	4702	Similar to YBR118W TEF2	translational elongation	translation elongation factor activity
EMBL:AM112021	00676	tPAcyc5	JGIv1.0	1087	Similar to GUX2_TRIRE P07987 Exoglucanase II precursor (EC 3.2.1.91) (Exocellobiohydrolase II) (CBHII)
EMBL:AM112022	00677	tPAcyc5	JGIv1.0	1087	Similar to GUX2_TRIRE P07987 Exoglucanase II precursor (EC 3.2.1.91) (Exocellobiohydrolase II) (CBHII)
EMBL:AM112023	00678	tPAcyc5	JGIv1.0	2724	Similar to YLR185W RPL37A	protein biosynthesis	structural constituent of ribosome
EMBL:AM112024	00679	tPAcyc5	JGIv1.0	2156	Similar to YCL043C PDI1 (tigA)	protein folding	protein disulfide isomerase activity
EMBL:AM112025	00680	tPAcyc5	JGIv1.0	2204	Similar to YML063W RPS1B	protein biosynthesis	structural constituent of ribosome
EMBL:AM112026	00681	tPAcyc5	JGIv1.0	1405
EMBL:AM112027	00682	tPAcyc5	JGIv1.0	5492	Similar to MJ1187 draG; dinitrogenase reductase activating glycohydrolase
EMBL:AM112028	00683	tPAcyc5	JGIv1.0	5423	Similar to YOL058W ARG1	arginine biosynthesis*	argininosuccinate synthase activity
EMBL:AM112029	00684	tPAcyc5	JGIv1.0	1355
EMBL:AM112030	00685	tPAcyc5	JGIv1.0	8355	Similar to YBL003C HTA2	chromatin assembly/disassembly	DNA binding
EMBL:AM112031	00686	tPAcyc5	JGIv1.0	428	Similar to GUX1_TRIREP00725ExoglucanaseIprecursor(EC3.2.1.91)(ExocellobiohydrolaseI)(CBHI)
EMBL:AM112032	00687	tPAcyc5	JGIv1.0	1087	Similar to GUX2_TRIRE P07987 Exoglucanase II precursor (EC 3.2.1.91) (Exocellobiohydrolase II) (CBHII)
EMBL:AM112033	00688	tPAcyc5	JGIv1.0	1355
EMBL:AM112034	00689	tPAcyc5	JGIv1.0	164	Similar to YOR293W RPS10A	protein biosynthesis	structural constituent of ribosome
EMBL:AM112035	00690	tPAcyc5	JGIv1.0	5652	Similar to YNL066W SUN4	mitochondrion organization and biogenesis	glucosidase activity
EMBL:AM112036	00691	tPAcyc5	JGIv1.0	4014	Similar to YJR103W URA8	phospholipid biosynthesis*	CTP synthase activity
EMBL:AM112037	00692	tPAcyc5	JGIv1.0	1355
EMBL:AM112038	00693	tPAcyc5	JGIv1.0	7747	Similar to SCO4259 SCD8A.32c; putative AAA family ATPase
EMBL:AM112039	00694	tPAcyc5	JGIv1.0	4573	Similar to YOL103W ITR2	myo-inositol transport	myo-inositol transporter activity
EMBL:AM112040	00695	tPAcyc5	JGIv1.0	4573	Similar to YOL103W ITR2	myo-inositol transport	myo-inositol transporter activity
EMBL:AM112041	00696	tPAcyc5	JGIv1.0	6404	Similar to YNL177C MRPL22	protein biosynthesis*	structural constituent of ribosome
EMBL:AM112042	00697	tPAcyc5	JGIv1.0	4014	Similar to YJR103W URA8	phospholipid biosynthesis*	CTP synthase activity
EMBL:AM112043	00698	tPAcyc5	JGIv1.0	4014	Similar to YJR103W URA8	phospholipid biosynthesis*	CTP synthase activity
EMBL:AM112044	00699	tPAcyc5	JGIv1.0	1355
EMBL:AM112045	00700	tPAcyc5	JGIv1.0	6379	Similar to YDL038C YDL038C	biological_process unknown	molecular_function unknown
EMBL:AM112046	00701	tPAcyc5	JGIv1.0	6379	Similar to YDL038C YDL038C	biological_process unknown	molecular_function unknown
EMBL:AM112047	00702	tPAcyc5	JGIv1.0	1355
EMBL:AM112048	00703	tPAcyc5
EMBL:AM112049	00704	tPAcyc5	JGIv1.0	2156	Similar to YCL043C PDI1 (tigA)	protein folding	protein disulfide isomerase activity
EMBL:AM112050	00705	tPAcyc5	JGIv1.0	7833
EMBL:AM112051	00706	tPAcyc5	JGIv1.0	5104	Similar to GUX1_TRIRE Exoglucanase I precursor (Exocellobiohydrolase I) (CBHI)
EMBL:AM112052	00708	tPAcyc5	JGIv1.0	1355
EMBL:AM112053	00711	tPAcyc5	JGIv1.0	471	Similar to B0350.2f unc-44; AO13 ankyrin (CE31847)
EMBL:AM112054	00712	tPAcyc5	JGIv1.0	5384	Similar to YIL160C POT1	fatty acid beta-oxidation	acetyl-CoA C-acyltransferase activity
EMBL:AM112055	00713	tPAcyc5	JGIv1.0	1854	Similar to SPCC645.08c putative transcription factor
EMBL:AM112056	00714	tPAcyc5	JGIv1.0	2112	Similar to YFL039C ACT1	cell wall organization and biogenesis*	structural constituent of
EMBL:AM112057	00715	tPAcyc5	JGIv1.0	4702	Similar to YBR118W TEF2	translational elongation	translation elongation factor activity
EMBL:AM112058	00716	tPAcyc5	JGIv1.0	4702	Similar to YBR118W TEF2	translational elongation	translation elongation factor activity
EMBL:AM112059	00717	tPAcyc5	JGIv1.0	1355
EMBL:AM112060	00718	tPAcyc5	JGIv1.0	272	Similar to NCU00413.1 60S ribosomal protein L2 Sim%96
EMBL:AM112061	00719	tPAcyc5	JGIv1.0	2156	Similar to YCL043C PDI1 (tigA)	protein folding	protein disulfide isomerase activity
EMBL:AM112062	00720	tPAcyc5	JGIv1.0	4014	Similar to YJR103W URA8	phospholipid biosynthesis*	CTP synthase activity
EMBL:AM112063	00721	tPAcyc5	JGIv1.0	4702	Similar to YBR118W TEF2	translational elongation	translation elongation factor activity
EMBL:AM112064	00722	tPAcyc5	JGIv1.0	5104	Similar to GUX1_TRIRE Exoglucanase I precursor (Exocellobiohydrolase I) (CBHI)
EMBL:AM112065	00723	tPAcyc5	JGIv1.0	2152	Similar to YBR031W RPL4A	protein biosynthesis	structural constituent of ribosome
EMBL:AM112066	00724	tPAcyc5	JGIv1.0	7984	Similar to YML078W CPR3	protein folding	peptidyl-prolyl cis-trans isomerase activity
EMBL:AM112067	00725	tPAcyc5	JGIv1.0	5652	Similar to YNL066W SUN4	mitochondrion organization and biogenesis	glucosidase activity
EMBL:AM112068	00727	tPAcyc5	JGIv1.0	4063	Similar to YBL099W ATP1	ATP synthesis coupled proton transport	hydrogen-transporting ATP
EMBL:AM112069	00728	tPAcyc5	JGIv1.0	1627	Similar to YHR141C RPL42B	protein biosynthesis	structural constituent of ribosome
EMBL:AM112070	00729	tPAcyc5	JGIv1.0	1627	Similar to YHR141C RPL42B	protein biosynthesis	structural constituent of ribosome
EMBL:AM112071	00730	tPAcyc5	JGIv1.0	4014	Similar to YJR103W URA8	phospholipid biosynthesis*	CTP synthase activity
EMBL:AM112072	00731	tPAcyc5	JGIv1.0	4503	Similar to YKL060C FBA1	gluconeogenesis*	fructose-bisphosphate aldolase activity
EMBL:AM112073	00732	tPAcyc5	JGIv1.0	428	Similar to GUX1_TRIREP00725ExoglucanaseIprecursor(EC3.2.1.91)(ExocellobiohydrolaseI)(CBHI)
EMBL:AM112074	00733	tPAcyc5	JGIv1.0	4014	Similar to YJR103W URA8	phospholipid biosynthesis*	CTP synthase activity
EMBL:AM112075	00734	tPAcyc5	JGIv1.0	6379	Similar to YDL038C YDL038C	biological_process unknown	molecular_function unknown
EMBL:AM112076	00735	tPAcyc5	JGIv1.0	8279	Similar to YGR008C STF2	ATP synthesis coupled proton transport*	molecular_function unknown
EMBL:AM112077	00736	tPAcyc5	JGIv1.0	7747	Similar to SCO4259 SCD8A.32c; putative AAA family ATPase
EMBL:AM112078	00737	tPAcyc5	JGIv1.0	6690
EMBL:AM112079	00739	tPAcyc5	JGIv1.0	1355
EMBL:AM112080	00740	tPAcyc5	JGIv1.0	903
EMBL:AM112081	00741	tPAcyc5	JGIv1.0	1495	Similar to YJR073C OPI3	phosphatidylcholine biosynthesis	phosphatidyl-N-methylethanolamine
EMBL:AM112082	00743	tPAcyc5	JGIv1.0	1777	Similar to YJR121W ATP2	ATP synthesis coupled proton transport*	hydrogen-transporting ATP
EMBL:AM112083	00744	tPAcyc5	JGIv1.0	1355
EMBL:AM112084	00745	tPAcyc5	JGIv1.0	1627	Similar to YHR141C RPL42B	protein biosynthesis	structural constituent of ribosome
EMBL:AM112085	00747	tPAcyc5	JGIv1.0	272	Similar to NCU00413.1 60S ribosomal protein L2 Sim%96
EMBL:AM112086	00748	tPAcyc5	JGIv1.0	2762	Similar to YER136W GDI1	vesicle-mediated transport	RAB GDP-dissociation inhibitor activity
EMBL:AM112087	00749	tPAcyc5	JGIv1.0	370
EMBL:AM112088	00750	tPAcyc5	JGIv1.0	4014	Similar to YJR103W URA8	phospholipid biosynthesis*	CTP synthase activity
EMBL:AM112089	00751	tPAcyc5	JGIv1.0	1087	Similar to GUX2_TRIRE P07987 Exoglucanase II precursor (EC 3.2.1.91) (Exocellobiohydrolase II) (CBHII)
EMBL:AM112090	00752	tPAcyc5	JGIv1.0	6379	Similar to YDL038C YDL038C	biological_process unknown	molecular_function unknown
EMBL:AM112091	00753	tPAcyc5	JGIv1.0	4014	Similar to YJR103W URA8	phospholipid biosynthesis*	CTP synthase activity
EMBL:AM112092	00754	tPAcyc5	JGIv1.0	6379	Similar to YDL038C YDL038C	biological_process unknown	molecular_function unknown
EMBL:AM112093	00755	tPAcyc5	JGIv1.0	6268	Similar to YOL127W RPL25	protein biosynthesis*	structural constituent of ribosome*
EMBL:AM112094	00756	tPAcyc5	JGIv1.0	1799	Similar to YEL034W HYP2	translational initiation	translation initiation factor activity
EMBL:AM112095	00757	tPAcyc5	JGIv1.0	2112	Similar to YFL039C ACT1	cell wall organization and biogenesis*	structural constituent of
EMBL:AM112096	00758	tPAcyc5	JGIv1.0	scaffold_3: 608644-608728	Similar to NCU05599.1 Sim%98 and RS28_SCHPO 40S ribosomal protein S28
EMBL:AM112097	00759	tPAcyc5	JGIv1.0	6379	Similar to YDL038C YDL038C	biological_process unknown	molecular_function unknown
EMBL:AM112098	00760	tPAcyc5	JGIv1.0	4063	Similar to YBL099W ATP1	ATP synthesis coupled proton transport	hydrogen-transporting ATP
EMBL:AM112099	00761	tPAcyc5	JGIv1.0	3887	Similar to YIL148W RPL40A	protein biosynthesis*	structural constituent of ribosome*
EMBL:AM112100	00762	tPAcyc5	JGIv1.0	2152	Similar to YBR031W RPL4A	protein biosynthesis	structural constituent of ribosome
EMBL:AM112101	00763	tPAcyc5	JGIv1.0	4702	Similar to YBR118W TEF2	translational elongation	translation elongation factor activity
EMBL:AM112102	00764	tPAcyc5	JGIv1.0	4503	Similar to YKL060C FBA1	gluconeogenesis*	fructose-bisphosphate aldolase activity
EMBL:AM112103	00765	tPAcyc5	JGIv1.0	4842	Similar to YOR153W PDR5	response to drug*	xenobiotic-transporting ATPase activity
EMBL:AM112104	00766	tPAcyc5
EMBL:AM112105	00768	tPAcyc5	JGIv1.0	427	Similar to GUN4_TRIRE O14405 Endoglucanase IV precursor (EC 3.2.1.4) (Endo-1,4-beta-glucanase IV) (Cellulase
EMBL:AM112106	00769	tPAcyc5	JGIv1.0	6379	Similar to YDL038C YDL038C	biological_process unknown	molecular_function unknown
EMBL:AM112107	00770	tPAcyc5	JGIv1.0	1087	Similar to GUX2_TRIRE P07987 Exoglucanase II precursor (EC 3.2.1.91) (Exocellobiohydrolase II) (CBHII)
EMBL:AM112108	00771	tPAcyc5	JGIv1.0	4014	Similar to YJR103W URA8	phospholipid biosynthesis*	CTP synthase activity
EMBL:AM112109	00772	tPAcyc5	JGIv1.0	7312	Similar to YNL209W SSB2	protein biosynthesis	chaperone activity*
EMBL:AM112110	00773	tPAcyc5	JGIv1.0	4014	Similar to YJR103W URA8	phospholipid biosynthesis*	CTP synthase activity
EMBL:AM112111	00774	tPAcyc5	JGIv1.0	428	Similar to GUX1_TRIREP00725ExoglucanaseIprecursor(EC3.2.1.91)(ExocellobiohydrolaseI)(CBHI)
EMBL:AM112112	00775	tPAcyc5	JGIv1.0	4702	Similar to YBR118W TEF2	translational elongation	translation elongation factor activity
EMBL:AM112113	00776	tPAcyc5	JGIv1.0	4014	Similar to YJR103W URA8	phospholipid biosynthesis*	CTP synthase activity
EMBL:AM112114	00777	tPAcyc5	JGIv1.0	1355
EMBL:AM112115	00778	tPAcyc5	JGIv1.0	4702	Similar to YBR118W TEF2	translational elongation	translation elongation factor activity
EMBL:AM112116	00779	tPAcyc5	JGIv1.0	4503	Similar to YKL060C FBA1	gluconeogenesis*	fructose-bisphosphate aldolase activity
EMBL:AM112117	00780	tPAcyc5	JGIv1.0	6379	Similar to YDL038C YDL038C	biological_process unknown	molecular_function unknown
EMBL:AM112118	00781	tPAcyc5	JGIv1.0	7833
EMBL:AM112119	00782	tPAcyc5	JGIv1.0	1087	Similar to GUX2_TRIRE P07987 Exoglucanase II precursor (EC 3.2.1.91) (Exocellobiohydrolase II) (CBHII)
EMBL:AM112120	00783	tPAcyc5	JGIv1.0	2156	Similar to YCL043C PDI1 (tigA)	protein folding	protein disulfide isomerase activity
EMBL:AM112121	00784	tPAcyc5	JGIv1.0	5185	Similar to YPL048W CAM1	regulation of translational elongation	translation elongation factor
EMBL:AM112122	00785	tPAcyc5	JGIv1.0	2156	Similar to YCL043C PDI1 (tigA)	protein folding	protein disulfide isomerase activity
EMBL:AM112123	00787	tPAcyc5	JGIv1.0	5104	Similar to GUX1_TRIRE Exoglucanase I precursor (Exocellobiohydrolase I) (CBHI)
EMBL:AM112124	00788	tPAcyc5	JGIv1.0	1087	Similar to GUX2_TRIRE P07987 Exoglucanase II precursor (EC 3.2.1.91) (Exocellobiohydrolase II) (CBHII)
EMBL:AM112125	00789	tPAcyc5	JGIv1.0	2112	Similar to YFL039C ACT1	cell wall organization and biogenesis*	structural constituent of
EMBL:AM112126	00790	tPAcyc5	JGIv1.0	4702	Similar to YBR118W TEF2	translational elongation	translation elongation factor activity
EMBL:AM112127	00792	tPAcyc5	JGIv1.0	1355
EMBL:AM112128	00793	tPAcyc5	JGIv1.0	4014	Similar to YJR103W URA8	phospholipid biosynthesis*	CTP synthase activity
EMBL:AM112129	00794	tPAcyc5	JGIv1.0	1355
EMBL:AM112130	00795	tPAcyc5	JGIv1.0	3236
EMBL:AM112131	00797	tPAcyc5	JGIv1.0	428	Similar to GUX1_TRIREP00725ExoglucanaseIprecursor(EC3.2.1.91)(ExocellobiohydrolaseI)(CBHI)
EMBL:AM112132	00798	tPAcyc5	JGIv1.0	2156	Similar to YCL043C PDI1 (tigA)	protein folding	protein disulfide isomerase activity
EMBL:AM112133	00799	tPAcyc5	JGIv1.0	2156	Similar to YCL043C PDI1 (tigA)	protein folding	protein disulfide isomerase activity
EMBL:AM112134	00800	tPAcyc5	JGIv1.0	6379	Similar to YDL038C YDL038C	biological_process unknown	molecular_function unknown
EMBL:AM112135	00801	tPAcyc5	JGIv1.0	8355	Similar to YBL003C HTA2	chromatin assembly/disassembly	DNA binding
EMBL:AM112136	00802	tPAcyc5	JGIv1.0	6379	Similar to YDL038C YDL038C	biological_process unknown	molecular_function unknown
EMBL:AM112137	00803	tPAcyc5	JGIv1.0	168	Similar to YGR192C TDH3	gluconeogenesis*	glyceraldehyde 3-phosphate dehydrogenase
EMBL:AM112138	00804	tPAcyc5	JGIv1.0	4702	Similar to YBR118W TEF2	translational elongation	translation elongation factor activity
EMBL:AM112139	00805	tPAcyc5	JGIv1.0	7833
EMBL:AM112140	00806	tPAcyc5	JGIv1.0	272	Similar to NCU00413.1 60S ribosomal protein L2 Sim%96
EMBL:AM112141	00807	tPAcyc5	JGIv1.0	2152	Similar to YBR031W RPL4A	protein biosynthesis	structural constituent of ribosome
EMBL:AM112142	00808	tPAcyc5	JGIv1.0	7020	Similar to YPL078C ATP4	ATP synthesis coupled proton transport	structural molecule activity*
EMBL:AM112143	00809	tPAcyc5	JGIv1.0	428	Similar to GUX1_TRIREP00725ExoglucanaseIprecursor(EC3.2.1.91)(ExocellobiohydrolaseI)(CBHI)
EMBL:AM112144	00810	tPAcyc5	JGIv1.0	2404
EMBL:AM112145	00811	tPAcyc5	JGIv1.0	7312	Similar to YNL209W SSB2	protein biosynthesis	chaperone activity*
EMBL:AM112146	00812	tPAcyc5	JGIv1.0	6756
EMBL:AM112147	00813	tPAcyc5	JGIv1.0	6268	Similar to YOL127W RPL25	protein biosynthesis*	structural constituent of ribosome*
EMBL:AM112148	00814	tPAcyc5	JGIv1.0	6404	Similar to YNL177C MRPL22	protein biosynthesis*	structural constituent of ribosome
EMBL:AM112149	00816	tPAcyc5	JGIv1.0	6379	Similar to YDL038C YDL038C	biological_process unknown	molecular_function unknown
EMBL:AM112150	00817	tPAcyc5	JGIv1.0	1627	Similar to YHR141C RPL42B	protein biosynthesis	structural constituent of ribosome
EMBL:AM112151	00819	tPAcyc5	JGIv1.0	6379	Similar to YDL038C YDL038C	biological_process unknown	molecular_function unknown
EMBL:AM112152	00820	tPAcyc5	JGIv1.0	5139	Similar to YDR304C CPR5	biological_process unknown	peptidyl-prolyl cis-trans isomerase activity
EMBL:AM112153	00821	tPAcyc5	JGIv1.0	168	Similar to YGR192C TDH3	gluconeogenesis*	glyceraldehyde 3-phosphate dehydrogenase
EMBL:AM112154	00822	tPAcyc5	JGIv1.0	6379	Similar to YDL038C YDL038C	biological_process unknown	molecular_function unknown
EMBL:AM112155	00823	tPAcyc5	JGIv1.0	2156	Similar to YCL043C PDI1 (tigA)	protein folding	protein disulfide isomerase activity
EMBL:AM112156	00824	tPAcyc5	JGIv1.0	5185	Similar to YPL048W CAM1	regulation of translational elongation	translation elongation factor
EMBL:AM112157	00825	tPAcyc5	JGIv1.0	1630	Similar to YOR298C-A MBF1	positive regulation of transcription from Pol II promoter	transcription co-activator activity
EMBL:AM112158	00826	tPAcyc5	JGIv1.0	5652	Similar to YNL066W SUN4	mitochondrion organization and biogenesis	glucosidase activity
EMBL:AM112159	00827	tPAcyc5	JGIv1.0	4014	Similar to YJR103W URA8	phospholipid biosynthesis*	CTP synthase activity
EMBL:AM112160	00828	tPAcyc5	JGIv1.0	4014	Similar to YJR103W URA8	phospholipid biosynthesis*	CTP synthase activity
EMBL:AM112161	00829	tPAcyc5
EMBL:AM112162	00830	tPAcyc5	JGIv1.0	1799	Similar to YEL034W HYP2	translational initiation	translation initiation factor activity
EMBL:AM112163	00831	tPAcyc5	JGIv1.0	4014	Similar to YJR103W URA8	phospholipid biosynthesis*	CTP synthase activity
EMBL:AM112164	00832	tPAcyc5	JGIv1.0	4014	Similar to YJR103W URA8	phospholipid biosynthesis*	CTP synthase activity
EMBL:AM112165	00833	tPAcyc5	JGIv1.0	3989	Similar to YDL131W LYS21	lysine biosynthesis, aminoadipic pathway	homocitrate synthase activity
EMBL:AM112166	00834	tPAcyc5	JGIv1.0	272	Similar to NCU00413.1 60S ribosomal protein L2 Sim%96
EMBL:AM112167	00835	tPAcyc5	JGIv1.0	428	Similar to GUX1_TRIREP00725ExoglucanaseIprecursor(EC3.2.1.91)(ExocellobiohydrolaseI)(CBHI)
EMBL:AM112168	00836	tPAcyc5	JGIv1.0	1355
EMBL:AM112169	00838	tPAcyc5	JGIv1.0	6405
EMBL:AM112170	00839	tPAcyc5	JGIv1.0	4013	Similar to NCU00251.1 Sim%67 and Calpain
EMBL:AM112171	00840	tPAcyc5	JGIv1.0	2156	Similar to YCL043C PDI1 (tigA)	protein folding	protein disulfide isomerase activity
EMBL:AM112172	00842	tPAcyc5	JGIv1.0	3887	Similar to YIL148W RPL40A	protein biosynthesis*	structural constituent of ribosome*
EMBL:AM112173	00843	tPAcyc5	JGIv1.0	4014	Similar to YJR103W URA8	phospholipid biosynthesis*	CTP synthase activity
EMBL:AM112174	00844	tPAcyc5	JGIv1.0	4702	Similar to YBR118W TEF2	translational elongation	translation elongation factor activity
EMBL:AM112175	00846	tPAcyc5	JGIv1.0	272
EMBL:AM112176	00847	tPAcyc5	JGIv1.0	4014	Similar to YJR103W URA8	phospholipid biosynthesis*	CTP synthase activity
EMBL:AM112177	00848	tPAcyc5	JGIv1.0	6379	Similar to YDL038C YDL038C	biological_process unknown	molecular_function unknown
EMBL:AM112178	00849	tPAcyc5	JGIv1.0	471	Similar to B0350.2f unc-44; AO13 ankyrin (CE31847)
EMBL:AM112179	00850	tPAcyc5	JGIv1.0	4014	Similar to YJR103W URA8	phospholipid biosynthesis*	CTP synthase activity
EMBL:AM112180	00851	tPAcyc5	JGIv1.0	168	Similar to YGR192C TDH3	gluconeogenesis*	glyceraldehyde 3-phosphate dehydrogenase
EMBL:AM112181	00852	tPAcyc5	JGIv1.0	4014	Similar to YJR103W URA8	phospholipid biosynthesis*	CTP synthase activity
EMBL:AM112182	00853	tPAcyc5	JGIv1.0	5185	Similar to YPL048W CAM1	regulation of translational elongation	translation elongation factor activity
EMBL:AM112183	00854	tPAcyc5	JGIv1.0	272	Similar to NCU00413.1 60S ribosomal protein L2 Sim%96
EMBL:AM112184	00855	tPAcyc5	JGIv1.0	1460	Similar to YLL039C UBI4	response to stress*	protein tagging activity*
EMBL:AM112185	00856	tPAcyc5	JGIv1.0	4014	Similar to YJR103W URA8	phospholipid biosynthesis*	CTP synthase activity
EMBL:AM112186	00857	tPAcyc5	JGIv1.0	2156	Similar to YCL043C PDI1 (tigA)	protein folding	protein disulfide isomerase activity
EMBL:AM112187	00858	tPAcyc5	JGIv1.0	6404	Similar to YNL177C MRPL22	protein biosynthesis*	structural constituent of ribosome
EMBL:AM112188	00859	tPAcyc5	JGIv1.0	4014	Similar to YJR103W URA8	phospholipid biosynthesis*	CTP synthase activity
EMBL:AM112189	00860	tPAcyc5	JGIv1.0	4014	Similar to YJR103W URA8	phospholipid biosynthesis*	CTP synthase activity
EMBL:AM112190	00861	tPAcyc5	JGIv1.0	6268	Similar to YOL127W RPL25	protein biosynthesis*	structural constituent of ribosome*
EMBL:AM112191	00862	tPAcyc5	JGIv1.0	4702	Similar to YBR118W TEF2	translational elongation	translation elongation factor activity
EMBL:AM112192	00863	tPAcyc5	JGIv1.0	4014	Similar to YJR103W URA8	phospholipid biosynthesis*	CTP synthase activity
EMBL:AM112193	00865	tPAcyc5	JGIv1.0	scaffold_3: 608644-608728	Similar to NCU05599.1 Sim%97 and RS28_SCHPO 40S ribosomal protein S28
EMBL:AM112194	00866	tPAcyc5	JGIv1.0	2204	Similar to YML063W RPS1B	protein biosynthesis	structural constituent of ribosome
EMBL:AM112195	00867	tPAcyc5	JGIv1.0	1627	Similar to YHR141C RPL42B	protein biosynthesis	structural constituent of ribosome
EMBL:AM112196	00868	tPAcyc5	JGIv1.0	428	Similar to GUX1_TRIREP00725ExoglucanaseIprecursor(EC3.2.1.91)(ExocellobiohydrolaseI)(CBHI)
EMBL:AM112197	00869	tPAcyc5	JGIv1.0	7833
EMBL:AM112198	00870	tPAcyc5	JGIv1.0	4014	Similar to YJR103W URA8	phospholipid biosynthesis*	CTP synthase activity
EMBL:AM112199	00872	tPAcyc5	JGIv1.0	1355
EMBL:AM112200	00873	tPAcyc5	JGIv1.0	4014	Similar to YJR103W URA8	phospholipid biosynthesis*	CTP synthase activity
EMBL:AM112201	00874	tPAcyc5	JGIv1.0	6379	Similar to YDL038C YDL038C	biological_process unknown	molecular_function unknown
EMBL:AM112202	00875	tPAcyc5	JGIv1.0	2762	Similar to YER136W GDI1	vesicle-mediated transport	RAB GDP-dissociation inhibitor activity
EMBL:AM112203	00876	tPAcyc5	JGIv1.0	4702	Similar to YBR118W TEF2	translational elongation	translation elongation factor activity
EMBL:AM112204	00877	tPAcyc5	JGIv1.0	4014	Similar to YJR103W URA8	phospholipid biosynthesis*	CTP synthase activity
EMBL:AM112205	00878	tPAcyc5	JGIv1.0	5185	Similar to YPL048W CAM1	regulation of translational elongation	translation elongation factor activity
EMBL:AM112206	00879	tPAcyc5	JGIv1.0	1087	Similar to GUX2_TRIRE P07987 Exoglucanase II precursor (EC 3.2.1.91) (Exocellobiohydrolase II) (CBHII)
EMBL:AM112207	00880	tPAcyc5	JGIv1.0	4014	Similar to YJR103W URA8	phospholipid biosynthesis*	CTP synthase activity
EMBL:AM112208	00881	tPAcyc5	JGIv1.0	2156	Similar to YCL043C PDI1 (tigA)	protein folding	protein disulfide isomerase activity
EMBL:AM112209	00883	tPAcyc5
EMBL:AM112210	00884	tPAcyc5	JGIv1.0	4702	Similar to YBR118W TEF2	translational elongation	translation elongation factor activity
EMBL:AM112211	00885	tPAcyc5	JGIv1.0	2112	Similar to YFL039C ACT1	cell wall organization and biogenesis*	structural constituent of
EMBL:AM112212	00886	tPAcyc5	JGIv1.0	5104	Similar to GUX1_TRIRE Exoglucanase I precursor (Exocellobiohydrolase I) (CBHI)
EMBL:AM112213	00887	tPAcyc5	JGIv1.0	4014	Similar to YJR103W URA8	phospholipid biosynthesis*	CTP synthase activity
EMBL:AM112214	00888	tPAcyc1	JGIv1.0	4573	Similar to YOL103W ITR2	myo-inositol transport	myo-inositol transporter activity
EMBL:AM112215	00889	tPAcyc1	JGIv1.0	1799	Similar to YEL034W HYP2	translational initiation	translation initiation factor activity
EMBL:AM112216	00890	tPAcyc1	JGIv1.0	2130	Similar to YFL013C IES1	biological_process unknown	molecular_function unknown
EMBL:AM112217	00891	tPAcyc1	JGIv1.0	1087	Similar to GUX2_TRIRE P07987 Exoglucanase II precursor (EC 3.2.1.91) (Exocellobiohydrolase II) (CBHII)
EMBL:AM112218	00892	tPAcyc1	JGIv1.0	7439	Similar to YOL137W BSC6	biological_process unknown	molecular_function unknown
EMBL:AM112219	00893	tPAcyc1	JGIv1.0	1087	Similar to GUX2_TRIRE P07987 Exoglucanase II precursor (EC 3.2.1.91) (Exocellobiohydrolase II) (CBHII)
EMBL:AM112220	00895	tPAcyc1	JGIv1.0	4035
EMBL:AM112221	00896	tPAcyc1	JGIv1.0	4264	Similar to YBR038W CHS2	response to osmotic stress*	chitin synthase activity
EMBL:AM112222	00897	tPAcyc1	JGIv1.0	7312	Similar to YNL209W SSB2	protein biosynthesis	chaperone activity*
EMBL:AM112223	00903	tPAcyc1	JGIv1.0	5104	Similar to GUX1_TRIRE Exoglucanase I precursor (Exocellobiohydrolase I) (CBHI)
EMBL:AM112224	00904	tPAcyc1	JGIv1.0	5743	Similar to YDR034C NaN	NaN	NaN
EMBL:AM112225	00905	tPAcyc1	JGIv1.0	5104	Similar to GUX1_TRIRE Exoglucanase I precursor (Exocellobiohydrolase I) (CBHI)
EMBL:AM112226	00906	tPAcyc1	JGIv1.0	479	Similar to YOR065W CYT1	mitochondrial electron transport, ubiquinol to cytochrome c*	electron
EMBL:AM112227	00907	tPAcyc1	JGIv1.0	427	Similar to GUN4_TRIRE O14405 Endoglucanase IV precursor (EC 3.2.1.4) (Endo-1,4-beta-glucanase IV) (Cellulase
EMBL:AM112228	00908	tPAcyc1	JGIv1.0	1087	Similar to GUX2_TRIRE P07987 Exoglucanase II precursor (EC 3.2.1.91) (Exocellobiohydrolase II) (CBHII)
EMBL:AM112229	00909	tPAcyc1	JGIv1.0	scaffold_706:389-687	Similar to O64410 Cytochrome P450 monooxygenase Sim%90
EMBL:AM112230	00910	tPAcyc1	JGIv1.0	4702	Similar to YBR118W TEF2	translational elongation	translation elongation factor activity
EMBL:AM112231	00911	tPAcyc1	JGIv1.0	2112	Similar to YFL039C ACT1	cell wall organization and biogenesis*	structural constituent of
EMBL:AM112232	00912	tPAcyc1	JGIv1.0	2156	Similar to YCL043C PDI1 (tigA)	protein folding	protein disulfide isomerase activity
EMBL:AM112233	00913	tPAcyc1	JGIv1.0	5964	Similar to YBL092W RPL32	protein biosynthesis	structural constituent of ribosome
EMBL:AM112234	00917	tPAcyc1	JGIv1.0	1355
EMBL:AM112235	00918	tPAcyc1	JGIv1.0	1553
EMBL:AM112236	00919	tPAcyc1	JGIv1.0	1799	Similar to YEL034W HYP2	translational initiation	translation initiation factor activity
EMBL:AM112237	00920	tPAcyc1	JGIv1.0	427	Similar to GUN4_TRIRE O14405 Endoglucanase IV precursor (EC 3.2.1.4) (Endo-1,4-beta-glucanase IV) (Cellulase
EMBL:AM112238	00921	tPAcyc1	JGIv1.0	scaffold_783:129-230	Similar to Q9AVH2 Putative senescence-associated protein
EMBL:AM112239	00922	tPAcyc1	JGIv1.0	1627	Similar to YHR141C RPL42B	protein biosynthesis	structural constituent of ribosome
EMBL:AM112240	00923	tPAcyc1	JGIv1.0	1799	Similar to YEL034W HYP2	translational initiation	translation initiation factor activity
EMBL:AM112241	00924	tPAcyc1	JGIv1.0	2112	Similar to YFL039C ACT1	cell wall organization and biogenesis*	structural constituent of
EMBL:AM112242	00925	tPAcyc1	JGIv1.0	310	Similar to YEL053C MAK10	virus-host interaction*	amino acid N-acetyltransferase activity
EMBL:AM112243	00926	tPAcyc1	JGIv1.0	310	Similar to YEL053C MAK10	virus-host interaction*	amino acid N-acetyltransferase activity
EMBL:AM112244	00927	tPAcyc1	JGIv1.0	7380
EMBL:AM112245	00928	tPAcyc1	JGIv1.0	168	Similar to YGR192C TDH3	gluconeogenesis*	glyceraldehyde 3-phosphate dehydrogenase
EMBL:AM112246	00929	tPAcyc1	JGIv1.0	2112	Similar to YFL039C ACT1	cell wall organization and biogenesis*	structural constituent of
EMBL:AM112247	00930	tPAcyc1	JGIv1.0	4702	Similar to YBR118W TEF2	translational elongation	translation elongation factor activity
EMBL:AM112248	00931	tPAcyc1	JGIv1.0	2204	Similar to YML063W RPS1B	protein biosynthesis	structural constituent of ribosome
EMBL:AM112249	00932	tPAcyc1	JGIv1.0	3825
EMBL:AM112250	00933	tPAcyc1	JGIv1.0	1460	Similar to YLL039C UBI4	response to stress*	protein tagging activity*
EMBL:AM112251	00934	tPAcyc1
EMBL:AM112252	00935	tPAcyc1	JGIv1.0	1087	Similar to GUX2_TRIRE P07987 Exoglucanase II precursor (EC 3.2.1.91) (Exocellobiohydrolase II) (CBHII)
EMBL:AM112253	00936	tPAcyc1	JGIv1.0	5104	Similar to GUX1_TRIRE Exoglucanase I precursor (Exocellobiohydrolase I) (CBHI)
EMBL:AM112254	00937	tPAcyc1	JGIv1.0	scaffold_921:344-391
EMBL:AM112255	00938	tPAcyc1
EMBL:AM112256	00941	tPAcyc1	JGIv1.0	1087	Similar to GUX2_TRIRE P07987 Exoglucanase II precursor (EC 3.2.1.91) (Exocellobiohydrolase II) (CBHII)
EMBL:AM112257	00942	tPAcyc1	JGIv1.0	4702	Similar to YBR118W TEF2	translational elongation	translation elongation factor activity
EMBL:AM112258	00943	tPAcyc1	JGIv1.0	1665	Similar to YJL153C INO1	myo-inositol metabolism	inositol-3-phosphate synthase activity
EMBL:AM112259	00944	tPAcyc1	JGIv1.0	1087	Similar to GUX2_TRIRE P07987 Exoglucanase II precursor (EC 3.2.1.91) (Exocellobiohydrolase II) (CBHII)
EMBL:AM112260	00946	tPAcyc1	JGIv1.0	97	Similar to LR16_HUMAN Q9BQ69 Protein LRP16.
EMBL:AM112261	00947	tPAcyc1
EMBL:AM112262	00948	tPAcyc1	JGIv1.0	2578
EMBL:AM112263	00949	tPAcyc1	JGIv1.0	2698	Similar to YKL068W NUP100	mRNA-nucleus export*	structural molecule activity
EMBL:AM112264	00951	tPAcyc1	JGIv1.0	scaffold_706:389-687	Similar to O64410 Cytochrome P450 monooxygenase Sim%90
EMBL:AM112265	00952	tPAcyc1	JGIv1.0	4573	Similar to YOL103W ITR2	myo-inositol transport	myo-inositol transporter activity
EMBL:AM112266	00953	tPAcyc1	JGIv1.0	4702	Similar to YBR118W TEF2	translational elongation	translation elongation factor activity
EMBL:AM112267	00954	tPAcyc1
EMBL:AM112268	00955	tPAcyc1	JGIv1.0	4702	Similar to YBR118W TEF2	translational elongation	translation elongation factor activity
EMBL:AM112269	00956	tPAcyc1	JGIv1.0	2204	Similar to YML063W RPS1B	protein biosynthesis	structural constituent of ribosome
EMBL:AM112270	00957	tPAcyc1	JGIv1.0	7984	Similar to YML078W CPR3	protein folding	peptidyl-prolyl cis-trans isomerase activity
EMBL:AM112271	00958	tPAcyc1	JGIv1.0	427
EMBL:AM112272	00959	tPAcyc1	JGIv1.0	scaffold_5:219522-219728
EMBL:AM112273	00960	tPAcyc1	JGIv1.0	scaffold_10:673340-673692	Similar to NCU09476.1 Sim%91 and R25Z_SCHPO 40S ribosomal
EMBL:AM112274	00961	tPAcyc1	JGIv1.0	scaffold_10:673340-673692	Similar to NCU09476.1 Sim%91 and R25Z_SCHPO 40S ribosomal
EMBL:AM112275	00962	tPAcyc1	JGIv1.0	4702	Similar to YBR118W TEF2	translational elongation	translation elongation factor activity
EMBL:AM112276	00963	tPAcyc1	JGIv1.0	272	Similar to NCU00413.1 60S ribosomal protein L2 Sim%96
EMBL:AM112277	00964	tPAcyc1	JGIv1.0	scaffold_900:283-480	Similar to O64410 Cytochrome P450 monooxygenase Sim%90
EMBL:AM112278	00965	tPAcyc1	JGIv1.0	5022	Similar to YNR060W FRE4	iron-siderochrome transport	ferric-chelate reductase activity
EMBL:AM112279	00966	tPAcyc1	JGIv1.0	5022	Similar to YNR060W FRE4	iron-siderochrome transport	ferric-chelate reductase activity
EMBL:AM112280	00967	tPAcyc1	JGIv1.0	272	Similar to NCU00413.1 60S ribosomal protein L2 Sim%96
EMBL:AM112281	00968	tPAcyc1	JGIv1.0	4568	Similar to YAL053W YAL053W	biological_process unknown	molecular_function unknown
EMBL:AM112282	00969	tPAcyc1	JGIv1.0	4842	Similar to YOR153W PDR5	response to drug*	xenobiotic-transporting ATPase activity
EMBL:AM112283	00970	tPAcyc1	JGIv1.0	scaffold_10: 673340-673459	Similar to NCU09476.1 Sim%93 and R25Z_SCHPO 40S ribosomal protein S25-B
EMBL:AM112284	00971	tPAcyc1	JGIv1.0	1731	Similar to YJR109C CPA2	arginine biosynthesis	carbamoyl-phosphate synthase
EMBL:AM112285	00972	tPAcyc1	JGIv1.0	7803
EMBL:AM112286	00973	tPAcyc1	JGIv1.0	4573	Similar to YOL103W ITR2	myo-inositol transport	myo-inositol transporter activity
EMBL:AM112287	00974	tPAcyc1	JGIv1.0	4573	Similar to YOL103W ITR2	myo-inositol transport	myo-inositol transporter activity
EMBL:AM112288	00975	tPAcyc1	JGIv1.0	5964	Similar to YBL092W RPL32	protein biosynthesis	structural constituent of ribosome
EMBL:AM112289	00976	tPAcyc1	JGIv1.0	4063	Similar to YBL099W ATP1	ATP synthesis coupled proton transport	hydrogen-transporting ATP
EMBL:AM112290	00977	tPAcyc1	JGIv1.0	1533	Similar to YER148W SPT15	transcription initiation from Pol II promoter*	DNA binding*
EMBL:AM112291	00978	tPAcyc1	JGIv1.0	5866	Similar to YDR450W RPS18A	protein biosynthesis	structural constituent of ribosome
EMBL:AM112292	00979	tPAcyc1	JGIv1.0	5866	Similar to YDR450W RPS18A	protein biosynthesis	structural constituent of ribosome
EMBL:AM112293	00980	tPAcyc1
EMBL:AM112294	00981	tPAcyc1	JGIv1.0	5104	Similar to GUX1_TRIRE Exoglucanase I precursor (Exocellobiohydrolase I) (CBHI)
EMBL:AM112295	00983	tPAcyc1	JGIv1.0	1777	Similar to YJR121W ATP2	ATP synthesis coupled proton transport*	hydrogen-transporting ATP
EMBL:AM112296	00984	tPAcyc1	JGIv1.0	1657	Similar to hypothetical protein ( (AL353822) related to palI protein [Neurospora crassa] )
EMBL:AM112297	00985	tPAcyc1	JGIv1.0	6268	Similar to YOL127W RPL25	protein biosynthesis*	structural constituent of ribosome*
EMBL:AM112298	00987	tPAcyc1	JGIv1.0	5659	Similar to YDR047W HEM12	heme biosynthesis	uroporphyrinogen decarboxylase activity
EMBL:AM112299	00988	tPAcyc1	JGIv1.0	scaffold_5:651984-652150
EMBL:AM112300	00990	tPAcyc1	JGIv1.0	4702	Similar to YBR118W TEF2	translational elongation	translation elongation factor activity
EMBL:AM112301	00991	tPAcyc1	JGIv1.0	1087	Similar to GUX2_TRIRE P07987 Exoglucanase II precursor (EC 3.2.1.91) (Exocellobiohydrolase II) (CBHII)
EMBL:AM112302	00992	tPAcyc1	JGIv1.0	1087	Similar to GUX2_TRIRE P07987 Exoglucanase II precursor (EC 3.2.1.91) (Exocellobiohydrolase II) (CBHII)
EMBL:AM112303	00993	tPAcyc1	JGIv1.0	4702	Similar to YBR118W TEF2	translational elongation	translation elongation factor activity
EMBL:AM112304	00994	tPAcyc1	JGIv1.0	245	Similar to YBR121C GRS1	glycyl-tRNA aminoacylation*	glycine-tRNA ligase activity
EMBL:AM112305	00996	tPAcyc1	JGIv1.0	4573	Similar to YOL103W ITR2	myo-inositol transport	myo-inositol transporter activity
EMBL:AM112306	00997	tPAcyc1	JGIv1.0	1697	Similar to YCL043C PDI1	protein folding	protein disulfide isomerase activity
EMBL:AM112307	00999	tPAcyc1	JGIv1.0	6620	Similar to YCL004W PGS1	phospholipid biosynthesis	CDP-diacylglycerol-glycerol-3-phosphate
EMBL:AM112308	01001	tPAcyc1	JGIv1.0	5104	Similar to GUX1_TRIRE Exoglucanase I precursor (Exocellobiohydrolase I) (CBHI)
EMBL:AM112309	01002	tPAcyc1	JGIv1.0	scaffold_870:28-216	AF510497 AF510497.1 Hypocrea jecorina 18S ribosomal RNA gene, partial
EMBL:AM112310	01003	tPAcyc1	JGIv1.0	1799	Similar to YEL034W HYP2	translational initiation	translation initiation factor activity
EMBL:AM112311	01004	tPAcyc1	JGIv1.0	5330	Similar to YPR074C TKL1	pentose-phosphate shunt	transketolase activity
EMBL:AM112312	01005	tPAcyc1	JGIv1.0	4232	Similar to YOL030W GAS5	biological_process unknown	molecular_function unknown
EMBL:AM112313	01006	tPAcyc1	JGIv1.0	1053	Similar to YOR361C PRT1	translational initiation	translation initiation factor activity
EMBL:AM112314	01007	tPAcyc1
EMBL:AM112315	01008	tPAcyc1	JGIv1.0	5347	Similar to YOR234C RPL33B	protein biosynthesis	cytosolic large ribosomal subunit
EMBL:AM112316	01009	tPAcyc1	JGIv1.0	4702	Similar to YBR118W TEF2	translational elongation	translation elongation factor activity
EMBL:AM112317	01010	tPAcyc1
EMBL:AM112318	01011	tPAcyc1	JGIv1.0	5104	Similar to GUX1_TRIRE Exoglucanase I precursor (Exocellobiohydrolase I) (CBHI)
EMBL:AM112319	01012	tPAcyc1
EMBL:AM112320	01013	tPAcyc1	JGIv1.0	7901	Similar to YOR251C YOR251C	biological_process unknown	thiosulfate sulfurtransferase activity
EMBL:AM112321	01014	tPAcyc1	JGIv1.0	5104	Similar to GUX1_TRIRE Exoglucanase I precursor (Exocellobiohydrolase I) (CBHI)
EMBL:AM112322	01016	tPAcyc1	JGIv1.0	1087	Similar to GUX2_TRIRE P07987 Exoglucanase II precursor (EC 3.2.1.91) (Exocellobiohydrolase II) (CBHII)
EMBL:AM112323	01017	tPAcyc1	JGIv1.0	824	Similar to YJR148W BAT2	branched chain family amino acid biosynthesis*	branched-chain amino acid
EMBL:AM112324	01018	tPAcyc1	JGIv1.0	5104	Similar to GUX1_TRIRE Exoglucanase I precursor (Exocellobiohydrolase I) (CBHI)
EMBL:AM112325	01019	tPAcyc1	JGIv1.0	2982
EMBL:AM112326	01020	tPAcyc1	JGIv1.0	scaffold_870:28-216	AF510497 AF510497.1 Hypocrea jecorina 18S ribosomal RNA gene, partial
EMBL:AM112327	01021	tPAcyc1	JGIv1.0	1087	Similar to GUX2_TRIRE P07987 Exoglucanase II precursor (EC 3.2.1.91) (Exocellobiohydrolase II) (CBHII)
EMBL:AM112328	01022	tPAcyc1	JGIv1.0	5286
EMBL:AM112329	01024	tPAcyc1	JGIv1.0	427	Similar to GUN4_TRIRE O14405 Endoglucanase IV precursor (EC 3.2.1.4) (Endo-1,4-beta-glucanase IV) (Cellulase
EMBL:AM112330	01026	tPAcyc1	JGIv1.0	4486	Similar to YML128C MSC1	meiotic recombination	molecular_function unknown
EMBL:AM112331	01027	tPAcyc1	JGIv1.0	2506	Similar to YEL009C GCN4	regulation of transcription from Pol II promoter*	DNA binding*
EMBL:AM112332	01028	tPAcyc1	JGIv1.0	2506	Similar to YEL009C GCN4	regulation of transcription from Pol II promoter*	DNA binding*
EMBL:AM112333	01029	tPAcyc1	JGIv1.0	4698	Similar to YBR220C YBR220C	biological_process unknown	molecular_function unknown
EMBL:AM112334	01031	tPAcyc1	JGIv1.0	scaffold_19:80595-80636
EMBL:AM112335	01032	tPAcyc1	JGIv1.0	7285	Similar to YOR241W MET7	one-carbon compound metabolism	folylpolyglutamate synthase activity
EMBL:AM112336	01033	tPAcyc1	JGIv1.0	4702	Similar to YBR118W TEF2	translational elongation	translation elongation factor activity
EMBL:AM112337	01034	tPAcyc1	JGIv1.0	1854	Similar to SPCC645.08c putative transcription factor
EMBL:AM112338	01035	tPAcyc1	JGIv1.0	4702	Similar to YBR118W TEF2	translational elongation	translation elongation factor activity
EMBL:AM112339	01036	tPAcyc1	JGIv1.0	5104	Similar to GUX1_TRIRE Exoglucanase I precursor (Exocellobiohydrolase I) (CBHI)
EMBL:AM112340	01037	tPAcyc1	JGIv1.0	scaffold_46:36172-36252
EMBL:AM112341	01038	tPAcyc1	JGIv1.0	4842	Similar to YOR153W PDR5	response to drug*	xenobiotic-transporting ATPase activity
EMBL:AM112342	01039	tPAcyc1	JGIv1.0	5127	Similar to YOR211C MGM1	mitochondrion organization and biogenesis*	dynamine GTPase activity
EMBL:AM112343	01040	tPAcyc1	JGIv1.0	4702	Similar to YBR118W TEF2	translational elongation	translation elongation factor activity
EMBL:AM112344	01041	tPAcyc1	JGIv1.0	1087	Similar to GUX2_TRIRE P07987 Exoglucanase II precursor (EC 3.2.1.91) (Exocellobiohydrolase II) (CBHII)
EMBL:AM112345	01042	tPAcyc1
EMBL:AM112346	01043	tPAcyc1	JGIv1.0	4573	Similar to YOL103W ITR2	myo-inositol transport	myo-inositol transporter activity
EMBL:AM112347	01044	tPAcyc1	JGIv1.0	4573	Similar to YOL103W ITR2	myo-inositol transport	myo-inositol transporter activity
EMBL:AM112348	01046	tPAcyc1	JGIv1.0	5104	Similar to GUX1_TRIRE Exoglucanase I precursor (Exocellobiohydrolase I) (CBHI)
EMBL:AM112349	01047	tPAcyc1	JGIv1.0	5652	Similar to YNL066W SUN4	mitochondrion organization and biogenesis	glucosidase activity
EMBL:AM112350	01048	tPAcyc1	JGIv1.0	scaffold_783:129-230	Similar to Q9AVH2 Putative senescence-associated protein
EMBL:AM112351	01049	tPAcyc1
EMBL:AM112352	01050	tPAcyc1	JGIv1.0	scaffold_8:186973-187004
EMBL:AM112353	01051	tPAcyc1	JGIv1.0	scaffold_6:855152-855295
EMBL:AM112354	01052	tPAcyc1	JGIv1.0	1087	Similar to GUX2_TRIRE P07987 Exoglucanase II precursor (EC 3.2.1.91) (Exocellobiohydrolase II) (CBHII)
EMBL:AM112355	01053	tPAcyc1	JGIv1.0	2198	Similar to YKR048C NAP1	nucleosome assembly*	protein binding
EMBL:AM112356	01054	tPAcyc1	JGIv1.0	1799
EMBL:AM112357	01055	tPAcyc1	JGIv1.0	scaffold_10:673340-673692	Similar to NCU09476.1 Sim%91 and R25Z_SCHPO 40S ribosomal
EMBL:AM112358	01056	tPAcyc1	JGIv1.0	2112	Similar to YFL039C ACT1	cell wall organization and biogenesis*	structural constituent of
EMBL:AM112359	01057	tPAcyc1
EMBL:AM112360	01059	tPAcyc1	JGIv1.0	6399	Similar to YLR058C SHM2	one-carbon compound metabolism	glycine hydroxymethyltransferase activity
EMBL:AM112361	01060	tPAcyc1	JGIv1.0	7999	Similar to YGR032W GSC2	cell wall organization and biogenesis*	1,3-beta-glucan synthase activity
EMBL:AM112362	01061	tPAcyc1
EMBL:AM112363	01062	tPAcyc1	JGIv1.0	5104	Similar to GUX1_TRIRE Exoglucanase I precursor (Exocellobiohydrolase I) (CBHI)
EMBL:AM112364	01063	tPAcyc1	JGIv1.0	2204	Similar to YML063W RPS1B	protein biosynthesis	structural constituent of ribosome
EMBL:AM112365	01064	tPAcyc1	JGIv1.0	7747	Similar to SCO4259 SCD8A.32c; putative AAA family ATPase
EMBL:AM112366	01067	tPAcyc1	JGIv1.0	1355
EMBL:AM112367	01068	tPAcyc1	JGIv1.0	scaffold_8:186973-187004
EMBL:AM112368	01069	tPAcyc1	JGIv1.0	4573	Similar to YOL103W ITR2	myo-inositol transport	myo-inositol transporter activity
EMBL:AM112369	01070	tPAcyc1	JGIv1.0	6379	Similar to YDL038C YDL038C	biological_process unknown	molecular_function unknown
EMBL:AM112370	01071	tPAcyc1	JGIv1.0	6379	Similar to YDL038C YDL038C	biological_process unknown	molecular_function unknown
EMBL:AM112371	01072	tPAcyc1	JGIv1.0	5330	Similar to YPR074C TKL1	pentose-phosphate shunt	transketolase activity
EMBL:AM112372	01074	tPAcyc1	JGIv1.0	5022	Similar to YNR060W FRE4	iron-siderochrome transport	ferric-chelate reductase activity
EMBL:AM112373	01077	tPAcyc1
EMBL:AM112374	01081	tPAcyc1	JGIv1.0	1087	Similar to GUX2_TRIRE P07987 Exoglucanase II precursor (EC 3.2.1.91) (Exocellobiohydrolase II) (CBHII)
EMBL:AM112375	01083	tPAcyc1	JGIv1.0	1627	Similar to YHR141C RPL42B	protein biosynthesis	structural constituent of ribosome
EMBL:AM112376	01084	DTTcyc1	JGIv1.0	1750	Similar to YKL104C GFA1	cell wall chitin biosynthesis	glucosamine-fructose-6-phosphate
EMBL:AM112377	01085	DTTcyc1	JGIv1.0	1460	Similar to YLL039C UBI4	response to stress*	protein tagging activity*
EMBL:AM112378	01086	DTTcyc1	JGIv1.0	1460	Similar to YLL039C UBI4	response to stress*	protein tagging activity*
EMBL:AM112379	01087	DTTcyc1	JGIv1.0	876	Similar to YKR001C VPS1	protein-vacuolar targeting*	GTPase activity
EMBL:AM112380	01088	DTTcyc1
EMBL:AM112381	01089	DTTcyc1	JGIv1.0	7513
EMBL:AM112382	01090	DTTcyc1	JGIv1.0	1560	Similar to YBR108W YBR108W	biological_process unknown	molecular_function unknown
EMBL:AM112383	01091	DTTcyc1	JGIv1.0	2506
EMBL:AM112384	01092	DTTcyc1	JGIv1.0	4017	Similar to SCO0252 SCJ9A.31c; putative oxidoreductase
EMBL:AM112385	01093	DTTcyc1	JGIv1.0	8092
EMBL:AM112386	01094	DTTcyc1	JGIv1.0	5907
EMBL:AM112387	01095	DTTcyc1	JGIv1.0	1665	Similar to YJL153C INO1	myo-inositol metabolism	inositol-3-phosphate synthase activity
EMBL:AM112388	01096	DTTcyc1	JGIv1.0	2034
EMBL:AM112389	01097	DTTcyc1
EMBL:AM112390	01098	DTTcyc1	JGIv1.0	1665	Similar to YJL153C INO1	myo-inositol metabolism	inositol-3-phosphate synthase activity
EMBL:AM112391	01099	DTTcyc1	JGIv1.0	5022	Similar to YNR060W FRE4	iron-siderochrome transport	ferric-chelate reductase activity
EMBL:AM112392	01100	DTTcyc1	JGIv1.0	6916	Similar to YMR013C SEC59	protein amino acid glycosylation*	dolichol kinase activity
EMBL:AM112393	01101	DTTcyc1	JGIv1.0	3337	Similar to MW0516 sdrC; Ser-Asp rich fibrinogen-binding bone sialoprotein-binding protein
EMBL:AM112394	01102	DTTcyc1	JGIv1.0	1294
EMBL:AM112395	01103	DTTcyc1	JGIv1.0	scaffold_15:465053-465137	Similar to NCU00215.1 Sim%82
EMBL:AM112396	01104	DTTcyc1	JGIv1.0	497
EMBL:AM112397	01105	DTTcyc1	JGIv1.0	876	Similar to YKR001C VPS1	protein-vacuolar targeting*	GTPase activity
EMBL:AM112398	01106	DTTcyc1	JGIv1.0	471	Similar to B0350.2f unc-44; AO13 ankyrin (CE31847)
EMBL:AM112399	01107	DTTcyc1	JGIv1.0	471	Similar to B0350.2f unc-44; AO13 ankyrin (CE31847)
EMBL:AM112400	01108	DTTcyc1	JGIv1.0	1697	Similar to YCL043C PDI1	protein folding	protein disulfide isomerase activity
EMBL:AM112401	01109	DTTcyc1	JGIv1.0	1460	Similar to YLL039C UBI4	response to stress*	protein tagging activity*
EMBL:AM112402	01110	DTTcyc1	JGIv1.0	6692
EMBL:AM112403	01111	DTTcyc1	JGIv1.0	5167
EMBL:AM112404	01112	DTTcyc1	JGIv1.0	5624
EMBL:AM112405	01113	DTTcyc1	JGIv1.0	4702	Similar to YBR118W TEF2	translational elongation	translation elongation factor activity
EMBL:AM112406	01114	DTTcyc1	JGIv1.0	2440	Similar to YJL034W KAR2	SRP-dependent cotranslational membrane targeting, translocation*	chaperone activity*
EMBL:AM112407	01115	DTTcyc1	JGIv1.0	2440	Similar to YJL034W KAR2	SRP-dependent cotranslational membrane targeting, translocation*	chaperone activity*
EMBL:AM112408	01116	DTTcyc1	JGIv1.0	1460	Similar to YLL039C UBI4	response to stress*	protein tagging activity*
EMBL:AM112409	01117	DTTcyc1	JGIv1.0	7138
EMBL:AM112410	01118	DTTcyc1	JGIv1.0	7747	Similar to SCO4259 SCD8A.32c; putative AAA family ATPase
EMBL:AM112411	01119	DTTcyc1	JGIv1.0	2506	Similar to YEL009C GCN4	regulation of transcription from Pol II promoter*	DNA binding*
EMBL:AM112412	01120	DTTcyc1	JGIv1.0	7747	Similar to SCO4259 SCD8A.32c; putative AAA family ATPase
EMBL:AM112413	01121	DTTcyc1	JGIv1.0	5167
EMBL:AM112414	01122	DTTcyc1	JGIv1.0	5167
EMBL:AM112415	01123	DTTcyc1	JGIv1.0	4698	Similar to YBR220C YBR220C	biological_process unknown	molecular_function unknown
EMBL:AM112416	01124	DTTcyc1	JGIv1.0	1495	Similar to YJR073C OPI3	phosphatidylcholine biosynthesis	phosphatidyl-N-methylethanolamine
EMBL:AM112417	01125	DTTcyc1
EMBL:AM112418	01126	DTTcyc1	JGIv1.0	723	Similar to YBL030C PET9	ATP/ADP exchange	ATP/ADP antiporter activity
EMBL:AM112419	01127	DTTcyc1	JGIv1.0	4017	Similar to SCO0252 SCJ9A.31c; putative oxidoreductase
EMBL:AM112420	01128	DTTcyc1	JGIv1.0	2288	Similar to YMR186W HSC82	response to stress*	chaperone activity*
EMBL:AM112421	01129	DTTcyc1	JGIv1.0	2440	Similar to YJL034W KAR2	SRP-dependent cotranslational membrane targeting, translocation*	chaperone activity*
EMBL:AM112422	01130	DTTcyc1	JGIv1.0	4702	Similar to YBR118W TEF2	translational elongation	translation elongation factor activity
EMBL:AM112423	01131	DTTcyc1	JGIv1.0	2928
EMBL:AM112424	01132	DTTcyc1	JGIv1.0	8456	Similar to YHR007C ERG11	ergosterol biosynthesis	sterol 14-demethylase activity
EMBL:AM112425	01133	DTTcyc1	JGIv1.0	8456	Similar to YHR007C ERG11	ergosterol biosynthesis	sterol 14-demethylase activity
EMBL:AM112426	01134	DTTcyc1	JGIv1.0	771
EMBL:AM112427	01135	DTTcyc1	JGIv1.0	8456	Similar to YHR007C ERG11	ergosterol biosynthesis	sterol 14-demethylase activity
EMBL:AM112428	01136	DTTcyc1	JGIv1.0	8355	Similar to YBL003C HTA2	chromatin assembly/disassembly	DNA binding
EMBL:AM112429	01137	DTTcyc1	JGIv1.0	2440	Similar to YJL034W KAR2	SRP-dependent cotranslational membrane targeting, translocation*	chaperone activity*
EMBL:AM112430	01138	DTTcyc1	JGIv1.0	2440	Similar to YJL034W KAR2	SRP-dependent cotranslational membrane targeting, translocation*	chaperone activity*
EMBL:AM112431	01139	DTTcyc1	JGIv1.0	2338	Similar to YHR008C SOD2	oxygen and reactive oxygen species metabolism	manganese superoxide dismutase activity
EMBL:AM112432	01140	DTTcyc1	JGIv1.0	scaffold_15:765359-765550
EMBL:AM112433	01141	DTTcyc1	JGIv1.0	1690	Similar to PQ0479 pistil extensin-like protein (clone pMG14) - common tobacco (fragment)
EMBL:AM112434	01142	DTTcyc1	JGIv1.0	928
EMBL:AM112435	01143	DTTcyc1	JGIv1.0	3236
EMBL:AM112436	01144	DTTcyc1	JGIv1.0	7747	Similar to SCO4259 SCD8A.32c; putative AAA family ATPase
EMBL:AM112437	01145	DTTcyc1	JGIv1.0	7001	Similar to YKL039W PTM1	biological_process unknown	molecular_function unknown
EMBL:AM112438	01146	DTTcyc1	JGIv1.0	5907
EMBL:AM112439	01147	DTTcyc1	JGIv1.0	6073	Similar to MDMC_STRMY Q00719 O-methyltransferase (EC 2.1.1.-).
EMBL:AM112440	01148	DTTcyc1	JGIv1.0	4702	Similar to YBR118W TEF2	translational elongation	translation elongation factor activity
EMBL:AM112441	01149	DTTcyc1	JGIv1.0	8275	Similar to YNL126W SPC98	microtubule nucleation*	structural constituent of cytoskeleton
EMBL:AM112442	01150	DTTcyc1	JGIv1.0	2506	Similar to YEL009C GCN4	regulation of transcription from Pol II promoter*	DNA binding*
EMBL:AM112443	01151	DTTcyc1	JGIv1.0	1886	Similar to YNL267W PIK1	cytokinesis*	1-phosphatidylinositol 4-kinase activity
EMBL:AM112444	01152	DTTcyc1	JGIv1.0	4640	Similar to YFR010W UBP6	protein deubiquitination	ubiquitin-specific protease activity
EMBL:AM112445	01153	DTTcyc1	JGIv1.0	4640	Similar to YFR010W UBP6	protein deubiquitination	ubiquitin-specific protease activity
EMBL:AM112446	01154	DTTcyc1	JGIv1.0	7438
EMBL:AM112447	01155	DTTcyc1	JGIv1.0	405	Similar to YGL253W HXK2	fructose metabolism	hexokinase activity
EMBL:AM112448	01156	DTTcyc1	JGIv1.0	2848	Similar to YFR009W GCN20	regulation of translational elongation	molecular_function unknown
EMBL:AM112449	01157	DTTcyc1
EMBL:AM112450	01158	DTTcyc1	JGIv1.0	2848	Similar to YFR009W GCN20	regulation of translational elongation	molecular_function unknown
EMBL:AM112451	01159	DTTcyc1	JGIv1.0	8421	Similar to YOL090W MSH2	DNA recombination*	ATPase activity*
EMBL:AM112452	01160	DTTcyc1	JGIv1.0	1495	Similar to YJR073C OPI3	phosphatidylcholine biosynthesis	phosphatidyl-N-methylethanolamine
EMBL:AM112453	01161	DTTcyc1
EMBL:AM112454	01162	DTTcyc1	JGIv1.0	1460	Similar to YLL039C UBI4	response to stress*	protein tagging activity*
EMBL:AM112455	01163	DTTcyc1	JGIv1.0	876	Similar to YKR001C VPS1	protein-vacuolar targeting*	GTPase activity
EMBL:AM112456	01164	DTTcyc1	JGIv1.0	5624
EMBL:AM112457	01165	DTTcyc1	JGIv1.0	4702	Similar to YBR118W TEF2	translational elongation	translation elongation factor activity
EMBL:AM112458	01166	DTTcyc1	JGIv1.0	3429	Similar to YKL062W MSN4	response to stress*	transcription factor activity*
EMBL:AM112459	01167	DTTcyc1	JGIv1.0	3856
EMBL:AM112460	01168	DTTcyc1	JGIv1.0	2166	Similar to YOR191W RIS1	chromatin assembly/disassembly*	DNA dependent ATPase activity
EMBL:AM112461	01169	DTTcyc1	JGIv1.0	7390
EMBL:AM112462	01170	DTTcyc1	JGIv1.0	3960	Similar to BAB78478.1| preproMP73 [Cucurbita maxima]
EMBL:AM112463	01171	DTTcyc1	JGIv1.0	4490	Similar to YJL087C TRL1	tRNA splicing*	RNA ligase (ATP) activity
EMBL:AM112464	01172	DTTcyc1	JGIv1.0	7722
EMBL:AM112465	01173	DTTcyc1	JGIv1.0	2730	Similar to YDL084W SUB2	mRNA-nucleus export*	protein binding*
EMBL:AM112466	01174	DTTcyc1	JGIv1.0	2440	Similar to YJL034W KAR2	SRP-dependent cotranslational membrane targeting, translocation*	chaperone activity*
EMBL:AM112467	01175	DTTcyc1	JGIv1.0	4953	Similar to YBR082C UBC4	response to stress*	ubiquitin conjugating enzyme activity
EMBL:AM112468	01176	DTTcyc1	JGIv1.0	5022	Similar to YNR060W FRE4	iron-siderochrome transport	ferric-chelate reductase activity
EMBL:AM112469	01177	DTTcyc1	JGIv1.0	1630
EMBL:AM112470	01178	DTTcyc1	JGIv1.0	scaffold_25:498253-498330
EMBL:AM112471	01179	DTTcyc1	JGIv1.0	1533	Similar to YER148W SPT15	transcription initiation from Pol II promoter*	DNA binding*
EMBL:AM112472	01180	DTTcyc1	JGIv1.0	2730	Similar to YDL084W SUB2	mRNA-nucleus export*	protein binding*
EMBL:AM112473	01181	DTTcyc1	JGIv1.0	1735
EMBL:AM112474	01182	DTTcyc1	JGIv1.0	5496	Similar to YPR024W YME1	mitochondrion organization and biogenesis	ATP-dependent peptidase
EMBL:AM112475	01183	DTTcyc1	JGIv1.0	8355	Similar to YBL003C HTA2	chromatin assembly/disassembly	DNA binding
EMBL:AM112476	01184	DTTcyc1	JGIv1.0	672	Similar to YKL073W LHS1	protein transport*	chaperone activity
EMBL:AM112477	01185	DTTcyc1	JGIv1.0	5022	Similar to YNR060W FRE4	iron-siderochrome transport	ferric-chelate reductase activity
EMBL:AM112478	01186	DTTcyc1	JGIv1.0	5701
EMBL:AM112479	01187	DTTcyc1	JGIv1.0	743
EMBL:AM112480	01188	DTTcyc1	JGIv1.0	5907
EMBL:AM112481	01189	DTTcyc1	JGIv1.0	4316	Similar to AAK61490.1| glycoprotein gp2 [Equine herpesvirus 4]
EMBL:AM112482	01190	DTTcyc1	JGIv1.0	8183
EMBL:AM112483	01191	DTTcyc1	JGIv1.0	8355	Similar to YBL003C HTA2	chromatin assembly/disassembly	DNA binding
EMBL:AM112484	01192	DTTcyc1	JGIv1.0	78
EMBL:AM112485	01193	DTTcyc1	JGIv1.0	2112	Similar to YFL039C ACT1	cell wall organization and biogenesis*	structural constituent of
EMBL:AM112486	01194	DTTcyc1	JGIv1.0	7747	Similar to SCO4259 SCD8A.32c; putative AAA family ATPase
EMBL:AM112487	01195	DTTcyc1	JGIv1.0	2346	Similar to NCU04580.1 Sim%65 and Q41645 Etensin
EMBL:AM112488	01196	DTTcyc1	JGIv1.0	5492	Similar to MJ1187 draG; dinitrogenase reductase activating glycohydrolase
EMBL:AM112489	01197	DTTcyc1	JGIv1.0	6454	Similar to YOR273C TPO4	polyamine transport	spermine transporter activity*
EMBL:AM112490	01198	DTTcyc1	JGIv1.0	6454	Similar to YOR273C TPO4	polyamine transport	spermine transporter activity*
EMBL:AM112491	01199	DTTcyc1	JGIv1.0	7513
EMBL:AM112492	01200	DTTcyc1	JGIv1.0	scaffold_5:461475-461642
EMBL:AM112493	01201	DTTcyc1	JGIv1.0	8279	Similar to YGR008C STF2	ATP synthesis coupled proton transport*	molecular_function unknown
EMBL:AM112494	01202	DTTcyc1	JGIv1.0	scaffold_706:389-687	Similar to O64410 Cytochrome P450 monooxygenase Sim%90
EMBL:AM112495	01203	DTTcyc1	JGIv1.0	4633
EMBL:AM112496	01204	DTTcyc1	JGIv1.0	2440	Similar to YJL034W KAR2	SRP-dependent cotranslational membrane targeting, translocation*	chaperone activity*
EMBL:AM112497	01205	DTTcyc1	JGIv1.0	scaffold_3:521227-521348
EMBL:AM112498	01206	DTTcyc1	JGIv1.0	3721	Similar to YKR039W GAP1	amino acid transport	general amino acid permease activity
EMBL:AM112499	01207	DTTcyc1	JGIv1.0	2440	Similar to YJL034W KAR2	SRP-dependent cotranslational membrane targeting, translocation*	chaperone activity*
EMBL:AM112500	01208	DTTcyc1	JGIv1.0	3989	Similar to YDL131W LYS21	lysine biosynthesis, aminoadipic pathway	homocitrate synthase activity
EMBL:AM112501	01209	DTTcyc1	JGIv1.0	scaffold_8:1001076-1001279
EMBL:AM112502	01210	DTTcyc1	JGIv1.0	7747	Similar to SCO4259 SCD8A.32c; putative AAA family ATPase
EMBL:AM112503	01211	DTTcyc1	JGIv1.0	8092
EMBL:AM112504	01212	DTTcyc1	JGIv1.0	2440	Similar to YJL034W KAR2	SRP-dependent cotranslational membrane targeting, translocation*	chaperone activity*
EMBL:AM112505	01213	DTTcyc1	JGIv1.0	6530	Similar to YDR375C BCS1	aerobic respiration	ATPase activity
EMBL:AM112506	01214	DTTcyc1	JGIv1.0	230	Similar to YPL244C HUT1	UDP-galactose transport	UDP-galactose transporter activity
EMBL:AM112507	01215	DTTcyc1
EMBL:AM112508	01216	DTTcyc1	JGIv1.0	6692
EMBL:AM112509	01217	DTTcyc1	JGIv1.0	1630	Similar to YOR298C-A MBF1	positive regulation of transcription from Pol II promoter	transcription co-activator activity
EMBL:AM112510	01218	DTTcyc1
EMBL:AM112511	01219	DTTcyc1	JGIv1.0	1460	Similar to YLL039C UBI4	response to stress*	protein tagging activity*
EMBL:AM112512	01220	DTTcyc1	JGIv1.0	4316	Similar to AAK61490.1| glycoprotein gp2 [Equine herpesvirus 4]
EMBL:AM112513	01221	DTTcyc1	JGIv1.0	3550	Similar to YLR384C IKI3	regulation of transcription from Pol II promoter	Pol II transcription
EMBL:AM112514	01222	DTTcyc1	JGIv1.0	1460	Similar to YLL039C UBI4	response to stress*	protein tagging activity*
EMBL:AM112515	01223	DTTcyc1	JGIv1.0	1460	Similar to YLL039C UBI4	response to stress*	protein tagging activity*
EMBL:AM112516	01224	DTTcyc1	JGIv1.0	2506
EMBL:AM112517	01225	DTTcyc1	JGIv1.0	4780	Similar to YAL034C NaN	NaN	NaN
EMBL:AM112518	01226	DTTcyc1	JGIv1.0	4702	Similar to YBR118W TEF2	translational elongation	translation elongation factor activity
EMBL:AM112519	01227	DTTcyc1	JGIv1.0	2440	Similar to YJL034W KAR2	SRP-dependent cotranslational membrane targeting, translocation*	chaperone activity*
EMBL:AM112520	01228	DTTcyc1	JGIv1.0	2440	Similar to YJL034W KAR2	SRP-dependent cotranslational membrane targeting, translocation*	chaperone activity*
EMBL:AM112521	01229	DTTcyc1	JGIv1.0	2440	Similar to YJL034W KAR2	SRP-dependent cotranslational membrane targeting, translocation*	chaperone activity*
EMBL:AM112522	01230	DTTcyc1	JGIv1.0	6839
EMBL:AM112523	01231	DTTcyc1	JGIv1.0	2848	Similar to YFR009W GCN20	regulation of translational elongation	molecular_function unknown
EMBL:AM112524	01232	DTTcyc1
EMBL:AM112525	01233	DTTcyc1	JGIv1.0	5286
EMBL:AM112526	01234	DTTcyc1	JGIv1.0	2848	Similar to YFR009W GCN20	regulation of translational elongation	molecular_function unknown
EMBL:AM112527	01235	DTTcyc1	JGIv1.0	78
EMBL:AM112528	01236	DTTcyc1	JGIv1.0	4987
EMBL:AM112529	01237	DTTcyc1	JGIv1.0	1460	Similar to YLL039C UBI4	response to stress*	protein tagging activity*
EMBL:AM112530	01238	DTTcyc1	JGIv1.0	4296	Similar to YML130C ERO1	protein folding*	electron carrier activity
EMBL:AM112531	01239	DTTcyc1	JGIv1.0	2187
EMBL:AM112532	01240	DTTcyc1	JGIv1.0	5167
EMBL:AM112533	01241	DTTcyc1	JGIv1.0	4022	Similar to YJR152W DAL5	allantoate transport	allantoate transporter activity
EMBL:AM112534	01242	DTTcyc1	JGIv1.0	4017	Similar to SCO0252 SCJ9A.31c; putative oxidoreductase
EMBL:AM112535	01243	DTTcyc1	JGIv1.0	6942	Similar to YMR020W FMS1	pantothenate biosynthesis*	amine oxidase activity*
EMBL:AM112536	01244	DTTcyc1	JGIv1.0	6692
EMBL:AM112537	01245	DTTcyc1	JGIv1.0	6692
EMBL:AM112538	01246	DTTcyc1	JGIv1.0	1460	Similar to YLL039C UBI4	response to stress*	protein tagging activity*
EMBL:AM112539	01247	DTTcyc1	JGIv1.0	1545
EMBL:AM112540	01248	DTTcyc1	JGIv1.0	1665	Similar to YJL153C INO1	myo-inositol metabolism	inositol-3-phosphate synthase activity
EMBL:AM112541	01249	DTTcyc1	JGIv1.0	5492	Similar to MJ1187 draG; dinitrogenase reductase activating glycohydrolase
EMBL:AM112542	01250	DTTcyc1	JGIv1.0	6211
EMBL:AM112543	01251	DTTcyc1	JGIv1.0	6211
EMBL:AM112544	01252	DTTcyc1	JGIv1.0	3236
EMBL:AM112545	01253	DTTcyc1	JGIv1.0	2440	Similar to YJL034W KAR2	SRP-dependent cotranslational membrane targeting, translocation*	chaperone activity*
EMBL:AM112546	01254	DTTcyc1	JGIv1.0	4921	Similar to YLR167W RPS31	protein biosynthesis*	structural constituent of ribosome*
EMBL:AM112547	01255	DTTcyc1	JGIv1.0	1460	Similar to YLL039C UBI4	response to stress*	protein tagging activity*
EMBL:AM112548	01256	DTTcyc1	JGIv1.0	4013
EMBL:AM112549	01257	DTTcyc1	JGIv1.0	1294
EMBL:AM112550	01258	DTTcyc1	JGIv1.0	1665	Similar to YJL153C INO1	myo-inositol metabolism	inositol-3-phosphate synthase activity
EMBL:AM112551	01259	DTTcyc1	JGIv1.0	400
EMBL:AM112552	01260	DTTcyc1	JGIv1.0	2817
EMBL:AM112553	01261	DTTcyc1	JGIv1.0	5492	Similar to MJ1187 draG; dinitrogenase reductase activating glycohydrolase
EMBL:AM112554	01262	DTTcyc1	JGIv1.0	1294
EMBL:AM112555	01263	DTTcyc1	JGIv1.0	876	Similar to YKR001C VPS1	protein-vacuolar targeting*	GTPase activity
EMBL:AM112556	01264	DTTcyc1	JGIv1.0	4035
EMBL:AM112557	01265	DTTcyc1	JGIv1.0	4698	Similar to YBR220C YBR220C	biological_process unknown	molecular_function unknown
EMBL:AM112558	01266	DTTcyc1	JGIv1.0	3813
EMBL:AM112559	01267	DTTcyc1
EMBL:AM112560	01268	DTTcyc1	JGIv1.0	1294
EMBL:AM112561	01269	DTTcyc1	JGIv1.0	3674	Similar to YDR333C YDR333C	biological_process unknown	molecular_function unknown
EMBL:AM112562	01270	DTTcyc1	JGIv1.0	7747	Similar to SCO4259 SCD8A.32c; putative AAA family ATPase
EMBL:AM112563	01271	DTTcyc1	JGIv1.0	1665	Similar to YJL153C INO1	myo-inositol metabolism	inositol-3-phosphate synthase activity
EMBL:AM112564	01272	DTTcyc1	JGIv1.0	903
EMBL:AM112565	01273	DTTcyc1	JGIv1.0	1460	Similar to YLL039C UBI4	response to stress*	protein tagging activity*
EMBL:AM112566	01274	DTTcyc1	JGIv1.0	4013
EMBL:AM112567	01275	DTTcyc1	JGIv1.0	5907
EMBL:AM112568	01276	DTTcyc1
EMBL:AM112569	01277	DTTcyc1	JGIv1.0	3887	Similar to YIL148W RPL40A	protein biosynthesis*	structural constituent of ribosome*
EMBL:AM112570	01278	DTTcyc1	JGIv1.0	4698	Similar to YBR220C YBR220C	biological_process unknown	molecular_function unknown
EMBL:AM112571	01279	DTTcyc1	JGIv1.0	3730	Similar to YBL078C AUT7	protein-vacuolar targeting*	microtubule binding
EMBL:AM112572	01280	DTTcyc1	JGIv1.0	2440	Similar to YJL034W KAR2	SRP-dependent cotranslational membrane targeting, translocation*	chaperone activity*
EMBL:AM112573	01281	DTTcyc1	JGIv1.0	7513
EMBL:AM112574	01282	DTTcyc1	JGIv1.0	4702	Similar to YBR118W TEF2	translational elongation	translation elongation factor activity
EMBL:AM112575	01283	DTTcyc1	JGIv1.0	5023	Similar to YLL023C YLL023C	biological_process unknown	molecular_function unknown
EMBL:AM112576	01284	DTTcyc1	JGIv1.0	5167
EMBL:AM112577	01285	DTTcyc1	JGIv1.0	5386	Similar to YIL044C AGE2	ER to Golgi transport*	ARF GTPase activator activity
EMBL:AM112578	01286	DTTcyc1	JGIv1.0	7772	Similar to YIL075C RPN2	ubiquitin-dependent protein catabolism	endopeptidase activity*
EMBL:AM112579	01287	DTTcyc1	JGIv1.0	876	Similar to YKR001C VPS1	protein-vacuolar targeting*	GTPase activity
EMBL:AM112580	01288	DTTcyc1	JGIv1.0	2506	Similar to YEL009C GCN4	regulation of transcription from Pol II promoter*	DNA binding*
EMBL:AM112581	01289	DTTcyc1	JGIv1.0	2730	Similar to YDL084W SUB2	mRNA-nucleus export*	protein binding*
EMBL:AM112582	01290	DTTcyc1	JGIv1.0	4017	Similar to SCO0252 SCJ9A.31c; putative oxidoreductase
EMBL:AM112583	01291	DTTcyc1	JGIv1.0	1630	Similar to YOR298C-A MBF1	positive regulation of transcription from Pol II promoter	transcription co-activator activity
EMBL:AM112584	01292	DTTcyc1	JGIv1.0	7837
EMBL:AM112585	01293	DTTcyc1	JGIv1.0	5167
EMBL:AM112586	01294	DTTcyc1	JGIv1.0	1294
EMBL:AM112587	01295	DTTcyc1	JGIv1.0	7346
EMBL:AM112588	01296	DTTcyc1	JGIv1.0	6692
EMBL:AM112589	01297	DTTcyc1	JGIv1.0	7837
EMBL:AM112590	01298	DTTcyc1	JGIv1.0	3337	Similar to MW0516 sdrC; Ser-Asp rich fibrinogen-binding bone sialoprotein-binding protein
EMBL:AM112591	01299	DTTcyc1	JGIv1.0	4035
EMBL:AM112592	01300	DTTcyc1	JGIv1.0	4017	Similar to SCO0252 SCJ9A.31c; putative oxidoreductase
EMBL:AM112593	01301	DTTcyc1	JGIv1.0	2506
EMBL:AM112594	01302	DTTcyc1	JGIv1.0	681
EMBL:AM112595	01303	DTTcyc1	JGIv1.0	5907
EMBL:AM112596	01304	DTTcyc1	JGIv1.0	1460	Similar to YLL039C UBI4	response to stress*	protein tagging activity*
EMBL:AM112597	01305	DTTcyc1	JGIv1.0	5023	Similar to YLL023C YLL023C	biological_process unknown	molecular_function unknown
EMBL:AM112598	01306	DTTcyc1	JGIv1.0	1460	Similar to YLL039C UBI4	response to stress*	protein tagging activity*
EMBL:AM112599	01307	DTTcyc1	JGIv1.0	6692
EMBL:AM112600	01308	DTTcyc1	JGIv1.0	1630	Similar to YOR298C-A MBF1	positive regulation of transcription from Pol II promoter	transcription co-activator activity
EMBL:AM112601	01309	DTTcyc1	JGIv1.0	4035
EMBL:AM112602	01310	DTTcyc1	JGIv1.0	2735	Similar to YMR260C TIF11	translational initiation	translation initiation factor activity
EMBL:AM112603	01311	DTTcyc1	JGIv1.0	6756
EMBL:AM112604	01312	DTTcyc1	JGIv1.0	5167
EMBL:AM112605	01313	DTTcyc1	JGIv1.0	1697	Similar to YCL043C PDI1	protein folding	protein disulfide isomerase activity
EMBL:AM112606	01314	DTTcyc1	JGIv1.0	3887	Similar to YIL148W RPL40A	protein biosynthesis*	structural constituent of ribosome*
EMBL:AM112607	01315	DTTcyc1	JGIv1.0	7747	Similar to SCO4259 SCD8A.32c; putative AAA family ATPase
EMBL:AM112608	01316	DTTcyc1	JGIv1.0	2841
EMBL:AM112609	01317	DTTcyc1	JGIv1.0	8183
EMBL:AM112610	01318	DTTcyc1	JGIv1.0	8183
EMBL:AM112611	01319	DTTcyc1
EMBL:AM112612	01320	DTTcyc1	JGIv1.0	5022	Similar to YNR060W FRE4	iron-siderochrome transport	ferric-chelate reductase activity
EMBL:AM112613	01321	DTTcyc1	JGIv1.0	5492	Similar to MJ1187 draG; dinitrogenase reductase activating glycohydrolase
EMBL:AM112614	01322	DTTcyc1	JGIv1.0	471	Similar to B0350.2f unc-44; AO13 ankyrin (CE31847)
EMBL:AM112615	01323	DTTcyc1	JGIv1.0	6887	Similar to YER073W ALD5	electron transport	aldehyde dehydrogenase activity
EMBL:AM112616	01324	DTTcyc1	JGIv1.0	4702	Similar to YBR118W TEF2	translational elongation	translation elongation factor activity
EMBL:AM112617	01325	DTTcyc1	JGIv1.0	2440	Similar to YJL034W KAR2	SRP-dependent cotranslational membrane targeting, translocation*	chaperone activity*
EMBL:AM112618	01326	DTTcyc1	JGIv1.0	5167
EMBL:AM112619	01327	DTTcyc1	JGIv1.0	5167
EMBL:AM112620	01328	DTTcyc1	JGIv1.0	3236
EMBL:AM112621	01329	DTTcyc1	JGIv1.0	8499	Similar to YDL244W THI13	thiamin biosynthesis	molecular_function unknown
EMBL:AM112622	01330	DTTcyc1	JGIv1.0	5492	Similar to MJ1187 draG; dinitrogenase reductase activating glycohydrolase
EMBL:AM112623	01331	DTTcyc1	JGIv1.0	4702	Similar to YBR118W TEF2	translational elongation	translation elongation factor activity
EMBL:AM112624	01332	DTTcyc1	JGIv1.0	4504	Similar to YPL145C YPL145C	vesicle-mediated transport*	oxysterol binding
EMBL:AM112625	01333	DTTcyc1	JGIv1.0	scaffold_2:463246-463413
EMBL:AM112626	01334	DTTcyc1	JGIv1.0	scaffold_51:28556-28630
EMBL:AM112627	01335	DTTcyc1	JGIv1.0	8279	Similar to YGR008C STF2	ATP synthesis coupled proton transport*	molecular_function unknown
EMBL:AM112628	01336	DTTcyc1	JGIv1.0	8092
EMBL:AM112629	01337	DTTcyc1	JGIv1.0	7383
EMBL:AM112630	01338	DTTcyc1	JGIv1.0	6761	Similar to YDR375C BCS1	aerobic respiration	ATPase activity
EMBL:AM112631	01339	DTTcyc1	JGIv1.0	471	Similar to B0350.2f unc-44; AO13 ankyrin (CE31847)
EMBL:AM112632	01340	DTTcyc1	JGIv1.0	1495	Similar to YJR073C OPI3	phosphatidylcholine biosynthesis	phosphatidyl-N-methylethanolamine N-methyltransferase activity
EMBL:AM112633	01341	DTTcyc1	JGIv1.0	5022	Similar to YNR060W FRE4	iron-siderochrome transport	ferric-chelate reductase activity
EMBL:AM112634	01342	DTTcyc1	JGIv1.0	5022	Similar to YNR060W FRE4	iron-siderochrome transport	ferric-chelate reductase activity
EMBL:AM112635	01343	DTTcyc1	JGIv1.0	7343	Similar to DYL1_EMENI Dynein light chain, cytoplasmic Sim%85
EMBL:AM112636	01344	DTTcyc1	JGIv1.0	1294
EMBL:AM112637	01345	DTTcyc1	JGIv1.0	7747	Similar to SCO4259 SCD8A.32c; putative AAA family ATPase
EMBL:AM112638	01346	DTTcyc1	JGIv1.0	6472
EMBL:AM112639	01347	DTTcyc1	JGIv1.0	3694	Similar to YFL038C YPT1	ER to Golgi transport*	RAB small monomeric GTPase activity
EMBL:AM112640	01348	DTTcyc1	JGIv1.0	4486	Similar to YML128C MSC1	meiotic recombination	molecular_function unknown
EMBL:AM112641	01349	DTTcyc1	JGIv1.0	5960	Similar to YNL112W DBP2	biological_process unknown	RNA helicase activity
EMBL:AM112642	01350	DTTcyc1	JGIv1.0	2506	Similar to YEL009C GCN4	regulation of transcription from Pol II promoter*	DNA binding*
EMBL:AM112643	01351	DTTcyc1	JGIv1.0	5167
EMBL:AM112644	01352	DTTcyc1	JGIv1.0	3236
EMBL:AM112645	01353	DTTcyc1	JGIv1.0	78
EMBL:AM112646	01354	DTTcyc1	JGIv1.0	4997
EMBL:AM112647	01355	DTTcyc1	JGIv1.0	3150	Similar to YEL022W GEA2	ER to Golgi transport*	ARF guanyl-nucleotide exchange factor activity
EMBL:AM112648	01356	DTTcyc1	JGIv1.0	2441	Similar to YKR084C HBS1	protein biosynthesis	molecular_function unknown
EMBL:AM112649	01357	DTTcyc1	JGIv1.0	scaffold_13:508610-508822
EMBL:AM112650	01358	DTTcyc1	JGIv1.0	scaffold_13:508610-508822
EMBL:AM112651	01359	DTTcyc1	JGIv1.0	5022	Similar to YNR060W FRE4	iron-siderochrome transport	ferric-chelate reductase activity
EMBL:AM112652	01360	DTTcyc1	JGIv1.0	4358
EMBL:AM112653	01361	DTTcyc1	JGIv1.0	4698	Similar to YBR220C YBR220C	biological_process unknown	molecular_function unknown
EMBL:AM112654	01362	DTTcyc1	JGIv1.0	7747	Similar to SCO4259 SCD8A.32c; putative AAA family ATPase
EMBL:AM112655	01363	DTTcyc1	JGIv1.0	4017	Similar to SCO0252 SCJ9A.31c; putative oxidoreductase
EMBL:AM112656	01364	DTTcyc1	JGIv1.0	2112	Similar to YFL039C ACT1	cell wall organization and biogenesis*	structural constituent of
EMBL:AM112657	01365	DTTcyc1	JGIv1.0	1630	Similar to YOR298C-A MBF1	positive regulation of transcription from Pol II promoter	transcription co-activator activity
EMBL:AM112658	01366	DTTcyc1	JGIv1.0	1735
EMBL:AM112659	01367	DTTcyc1	JGIv1.0	1854	Similar to SPCC645.08c putative transcription factor
EMBL:AM112660	01368	DTTcyc1	JGIv1.0	5167
EMBL:AM112661	01369	DTTcyc1	JGIv1.0	8279	Similar to YGR008C STF2	ATP synthesis coupled proton transport*	molecular_function unknown
EMBL:AM112662	01370	DTTcyc1	JGIv1.0	7837
EMBL:AM112663	01371	DTTcyc1	JGIv1.0	7747	Similar to SCO4259 SCD8A.32c; putative AAA family ATPase
EMBL:AM112664	01372	DTTcyc1	JGIv1.0	1460	Similar to YLL039C UBI4	response to stress*	protein tagging activity*
EMBL:AM112665	01373	DTTcyc1	JGIv1.0	4702	Similar to YBR118W TEF2	translational elongation	translation elongation factor activity
EMBL:AM112666	01374	DTTcyc1	JGIv1.0	7747	Similar to SCO4259 SCD8A.32c; putative AAA family ATPase
EMBL:AM112667	01375	DTTcyc1	JGIv1.0	230	Similar to YPL244C HUT1	UDP-galactose transport	UDP-galactose transporter activity
EMBL:AM112668	01376	DTTcyc1	JGIv1.0	7747	Similar to SCO4259 SCD8A.32c; putative AAA family ATPase
EMBL:AM112669	01377	DTTcyc1	JGIv1.0	7747	Similar to SCO4259 SCD8A.32c; putative AAA family ATPase
EMBL:AM112670	01378	DTTcyc1	JGIv1.0	2506
EMBL:AM112671	01379	DTTcyc1	JGIv1.0	1460	Similar to YLL039C UBI4	response to stress*	protein tagging activity*
EMBL:AM112672	01380	DTTcyc1	JGIv1.0	2440	Similar to YJL034W KAR2	SRP-dependent cotranslational membrane targeting, translocation*	chaperone activity*
EMBL:AM112673	01381	DTTcyc1	JGIv1.0	1294
EMBL:AM112674	01382	DTTcyc1	JGIv1.0	2382
EMBL:AM112675	01383	DTTcyc1	JGIv1.0	2382
EMBL:AM112676	01384	DTTcyc1	JGIv1.0	5023	Similar to YLL023C YLL023C	biological_process unknown	molecular_function unknown
EMBL:AM112677	01385	DTTcyc1	JGIv1.0	1460	Similar to YLL039C UBI4	response to stress*	protein tagging activity*
EMBL:AM112678	01386	DTTcyc1	JGIv1.0	876	Similar to YKR001C VPS1	protein-vacuolar targeting*	GTPase activity
EMBL:AM112679	01387	DTTcyc1	JGIv1.0	4157
EMBL:AM112680	01388	DTTcyc1	JGIv1.0	7800	Similar to YML051W GAL80	regulation of transcription, DNA-dependent*	transcription co-repressor
EMBL:AM112681	01389	DTTcyc1	JGIv1.0	3550	Similar to YLR384C IKI3	regulation of transcription from Pol II promoter	Pol II transcription
EMBL:AM112682	01390	DTTcyc1	JGIv1.0	3337	Similar to MW0516 sdrC; Ser-Asp rich fibrinogen-binding bone sialoprotein-binding protein
EMBL:AM112683	01391	DTTcyc1	JGIv1.0	8092
EMBL:AM112684	01392	DTTcyc1	JGIv1.0	260
EMBL:AM112685	01393	DTTcyc1	JGIv1.0	2440	Similar to YJL034W KAR2	SRP-dependent cotranslational membrane targeting, translocation*	chaperone activity*
EMBL:AM112686	01394	DTTcyc1	JGIv1.0	2440	Similar to YJL034W KAR2	SRP-dependent cotranslational membrane targeting, translocation*	chaperone activity*
EMBL:AM112687	01395	DTTcyc1	JGIv1.0	2440	Similar to YJL034W KAR2	SRP-dependent cotranslational membrane targeting, translocation*	chaperone activity*
EMBL:AM112688	01396	DTTcyc1	JGIv1.0	4702	Similar to YBR118W TEF2	translational elongation	translation elongation factor activity
EMBL:AM112689	01397	DTTcyc1	JGIv1.0	471	Similar to B0350.2f unc-44; AO13 ankyrin (CE31847)
EMBL:AM112690	01398	DTTcyc1	JGIv1.0	471	Similar to B0350.2f unc-44; AO13 ankyrin (CE31847)
EMBL:AM112691	01399	DTTcyc1	JGIv1.0	5047	Similar to THYD_CLAFS Q9UVI4 Trihydrophobin precursor (CFTH1).
EMBL:AM112692	01400	DTTcyc1	JGIv1.0	4126	Similar to YDL137W ARF2	ER to Golgi transport*	ARF small monomeric GTPase activity
EMBL:AM112693	01401	DTTcyc1	JGIv1.0	5023	Similar to YLL023C YLL023C	biological_process unknown	molecular_function unknown
EMBL:AM112694	01402	DTTcyc1	JGIv1.0	5023	Similar to YLL023C YLL023C	biological_process unknown	molecular_function unknown
EMBL:AM112695	01403	DTTcyc1	JGIv1.0	1207	Similar to YPR035W GLN1	nitrogen metabolism*	glutamate-ammonia ligase activity
EMBL:AM112696	01404	DTTcyc1	JGIv1.0	2913
EMBL:AM112697	01405	DTTcyc1	JGIv1.0	5286
EMBL:AM112698	01406	DTTcyc1	JGIv1.0	6014
EMBL:AM112699	01407	DTTcyc1	JGIv1.0	7747	Similar to SCO4259 SCD8A.32c; putative AAA family ATPase
EMBL:AM112700	01408	DTTcyc1	JGIv1.0	7848	Similar to YLR244C MAP1	proteolysis and peptidolysis	methionyl aminopeptidase activity
EMBL:AM112701	01409	DTTcyc1	JGIv1.0	8254	Similar to YMR106C YKU80	chromatin assembly/disassembly*	damaged DNA binding
EMBL:AM112702	01410	DTTcyc1	JGIv1.0	4126	Similar to YDL137W ARF2	ER to Golgi transport*	ARF small monomeric GTPase activity
EMBL:AM112703	01411	DTTcyc1	JGIv1.0	275	Similar to YBR143C SUP45	translational termination	translation release factor activity, codon
EMBL:AM112704	01412	DTTcyc1	JGIv1.0	1460	Similar to YLL039C UBI4	response to stress*	protein tagging activity*
EMBL:AM112705	01413	DTTcyc1	JGIv1.0	5326	Similar to SPBP35G2.11c ZZ domain protein
EMBL:AM112706	01414	DTTcyc1	JGIv1.0	2506	Similar to YEL009C GCN4	regulation of transcription from Pol II promoter*	DNA binding*
EMBL:AM112707	01415	DTTcyc1	JGIv1.0	5167
EMBL:AM112708	01416	DTTcyc1	JGIv1.0	5172	Similar to YEL001C YEL001C	biological_process unknown	molecular_function unknown
EMBL:AM112709	01417	DTTcyc1	JGIv1.0	5907
EMBL:AM112710	01418	DTTcyc1	JGIv1.0	5831	Similar to YNL044W YIP3	ER to Golgi transport	molecular_function unknown
EMBL:AM112711	01419	DTTcyc1	JGIv1.0	5831	Similar to YNL044W YIP3	ER to Golgi transport	molecular_function unknown
EMBL:AM112712	01420	DTTcyc1	JGIv1.0	7513
EMBL:AM112713	01421	DTTcyc1	JGIv1.0	1495	Similar to YJR073C OPI3	phosphatidylcholine biosynthesis	phosphatidyl-N-methylethanolamine N-methyltransferase activity
EMBL:AM112714	01422	DTTcyc1	JGIv1.0	1445	Similar to YDL103C QRI1	UDP-N-acetylglucosamine biosynthesis	UDP-N-acetylglucosamine
EMBL:AM112715	01423	DTTcyc1	JGIv1.0	1460	Similar to YLL039C UBI4	response to stress*	protein tagging activity*
EMBL:AM112716	01424	DTTcyc1	JGIv1.0	4316	Similar to AAK61490.1| glycoprotein gp2 [Equine herpesvirus 4]
EMBL:AM112717	01425	DTTcyc1	JGIv1.0	5496	Similar to YPR024W YME1	mitochondrion organization and biogenesis	ATP-dependent peptidase
EMBL:AM112718	01426	DTTcyc1	JGIv1.0	5907
EMBL:AM112719	01427	DTTcyc1	JGIv1.0	4640	Similar to YFR010W UBP6	protein deubiquitination	ubiquitin-specific protease activity
EMBL:AM112720	01428	DTTcyc1
EMBL:AM112721	01429	DTTcyc1	JGIv1.0	8546
EMBL:AM112722	01430	DTTcyc1	JGIv1.0	4702	Similar to YBR118W TEF2	translational elongation	translation elongation factor activity
EMBL:AM112723	01431	DTTcyc1	JGIv1.0	2937
EMBL:AM112724	01432	DTTcyc1	JGIv1.0	5492	Similar to MJ1187 draG; dinitrogenase reductase activating glycohydrolase
EMBL:AM112725	01433	DTTcyc1	JGIv1.0	2888	Similar to YMR238W DFG5	pseudohyphal growth*	molecular_function unknown
EMBL:AM112726	01434	DTTcyc1	JGIv1.0	2440	Similar to YJL034W KAR2	SRP-dependent cotranslational membrane targeting, translocation*	chaperone activity*
EMBL:AM112727	01435	DTTcyc1	JGIv1.0	2440	Similar to YJL034W KAR2	SRP-dependent cotranslational membrane targeting, translocation*	chaperone activity*
EMBL:AM112728	01436	DTTcyc1	JGIv1.0	5023	Similar to YLL023C YLL023C	biological_process unknown	molecular_function unknown
EMBL:AM112729	01437	DTTcyc1	JGIv1.0	5907
EMBL:AM112730	01438	DTTcyc1	JGIv1.0	1586	Similar to NCU00329.1 Sim%52
EMBL:AM112731	01439	DTTcyc1	JGIv1.0	4702	Similar to YBR118W TEF2	translational elongation	translation elongation factor activity
EMBL:AM112732	01440	DTTcyc1	JGIv1.0	7513
EMBL:AM112733	01441	DTTcyc1	JGIv1.0	168	Similar to YGR192C TDH3	gluconeogenesis*	glyceraldehyde 3-phosphate dehydrogenase
EMBL:AM112734	01442	DTTcyc1	JGIv1.0	scaffold_1:1804294-1804461
EMBL:AM112735	01443	DTTcyc1	JGIv1.0	876	Similar to YKR001C VPS1	protein-vacuolar targeting*	GTPase activity
EMBL:AM112736	01444	DTTcyc1	JGIv1.0	2441	Similar to YKR084C HBS1	protein biosynthesis	molecular_function unknown
EMBL:AM112737	01445	DTTcyc1	JGIv1.0	3337	Similar to MW0516 sdrC; Ser-Asp rich fibrinogen-binding bone sialoprotein-binding protein
EMBL:AM112738	01446	DTTcyc1	JGIv1.0	7747	Similar to SCO4259 SCD8A.32c; putative AAA family ATPase
EMBL:AM112739	01447	DTTcyc1	JGIv1.0	3429	Similar to YKL062W MSN4	response to stress*	transcription factor activity*
EMBL:AM112740	01448	DTTcyc1	JGIv1.0	6874	Similar to YNL007C SIS1	translational initiation	chaperone activity
EMBL:AM112741	01449	DTTcyc1	JGIv1.0	2739
EMBL:AM112742	01450	DTTcyc1	JGIv1.0	1734	Similar to YBR170C NPL4	mRNA-nucleus export*	protein binding*
EMBL:AM112743	01451	DTTcyc1
EMBL:AM112744	01452	DTTcyc1	JGIv1.0	scaffold_5:461475-461642
EMBL:AM112745	01453	DTTcyc1	JGIv1.0	8176	Similar to YOL038W PRE6	ubiquitin-dependent protein catabolism	endopeptidase activity
EMBL:AM112746	01454	DTTcyc1	JGIv1.0	5292	Similar to SPAC10F6.06 vip1 protein
EMBL:AM112747	01455	DTTcyc1	JGIv1.0	5292	Similar to SPAC10F6.06 vip1 protein
EMBL:AM112748	01456	DTTcyc1	JGIv1.0	2112	Similar to YFL039C ACT1	cell wall organization and biogenesis*	structural constituent of
EMBL:AM112749	01457	DTTcyc1	JGIv1.0	6856	Similar to YML050W YML050W	biological_process unknown	molecular_function unknown
EMBL:AM112750	01458	DTTcyc1	JGIv1.0	4035
EMBL:AM112751	01459	DTTcyc1	JGIv1.0	7747	Similar to SCO4259 SCD8A.32c; putative AAA family ATPase
EMBL:AM112752	01460	DTTcyc1	JGIv1.0	5907
EMBL:AM112753	01461	DTTcyc1	JGIv1.0	1460	Similar to YLL039C UBI4	response to stress*	protein tagging activity*
EMBL:AM112754	01462	DTTcyc1
EMBL:AM112755	01463	DTTcyc1	JGIv1.0	3989	Similar to YDL131W LYS21	lysine biosynthesis, aminoadipic pathway	homocitrate synthase activity
EMBL:AM112756	01464	DTTcyc1	JGIv1.0	1460	Similar to YLL039C UBI4	response to stress*	protein tagging activity*
EMBL:AM112757	01465	DTTcyc1	JGIv1.0	5167
EMBL:AM112758	01466	DTTcyc1	JGIv1.0	4017	Similar to SCO0252 SCJ9A.31c; putative oxidoreductase
EMBL:AM112759	01467	DTTcyc1	JGIv1.0	1533	Similar to YER148W SPT15	transcription initiation from Pol II promoter*	DNA binding*
EMBL:AM112760	01468	DTTcyc1	JGIv1.0	5022	Similar to YNR060W FRE4	iron-siderochrome transport	ferric-chelate reductase activity
EMBL:AM112761	01469	DTTcyc1	JGIv1.0	471	Similar to B0350.2f unc-44; AO13 ankyrin (CE31847)
EMBL:AM112762	01470	DTTcyc1	JGIv1.0	2506	Similar to YEL009C GCN4	regulation of transcription from Pol II promoter*	DNA binding*
EMBL:AM112763	01471	DTTcyc1	JGIv1.0	2506	Similar to YEL009C GCN4	regulation of transcription from Pol II promoter*	DNA binding*
EMBL:AM112764	01472	DTTcyc1	JGIv1.0	7747	Similar to SCO4259 SCD8A.32c; putative AAA family ATPase
EMBL:AM112765	01473	DTTcyc1	JGIv1.0	6692
EMBL:AM112766	01474	DTTcyc1	JGIv1.0	4017	Similar to SCO0252 SCJ9A.31c; putative oxidoreductase
EMBL:AM112767	01475	DTTcyc1	JGIv1.0	5022	Similar to YNR060W FRE4	iron-siderochrome transport	ferric-chelate reductase activity
EMBL:AM112768	01476	DTTcyc1	JGIv1.0	5023	Similar to YLL023C YLL023C	biological_process unknown	molecular_function unknown
EMBL:AM112769	01477	DTTcyc1	JGIv1.0	5423	Similar to YOL058W ARG1	arginine biosynthesis*	argininosuccinate synthase activity
EMBL:AM112770	01478	DTTcyc1	JGIv1.0	1460	Similar to YLL039C UBI4	response to stress*	protein tagging activity*
EMBL:AM112771	01479	DTTcyc1
EMBL:AM112772	01480	DTTcyc1	JGIv1.0	7513
EMBL:AM112773	01481	DTTcyc1	JGIv1.0	scaffold_5:831368-831529
EMBL:AM112774	01482	DTTcyc1	JGIv1.0	1460	Similar to YLL039C UBI4	response to stress*	protein tagging activity*
EMBL:AM112775	01483	DTTcyc1	JGIv1.0	8092
EMBL:AM112776	01484	DTTcyc1	JGIv1.0	1405
EMBL:AM112777	01485	DTTcyc1	JGIv1.0	5167
EMBL:AM112778	01486	DTTcyc1	JGIv1.0	2112	Similar to YFL039C ACT1	cell wall organization and biogenesis*	structural constituent of
EMBL:AM112779	01487	DTTcyc1	JGIv1.0	2440	Similar to YJL034W KAR2	SRP-dependent cotranslational membrane targeting, translocation*	chaperone activity*
EMBL:AM112780	01488	DTTcyc1	JGIv1.0	7735	Similar to YEL065W SIT1	iron ion homeostasis*	siderochrome-iron (ferrioxamine) uptake
EMBL:AM112781	01489	DTTcyc1	JGIv1.0	1690	Similar to PQ0479 pistil extensin-like protein (clone pMG14) - common tobacco (fragment)
EMBL:AM112782	01490	DTTcyc1	JGIv1.0	7059	Similar to YBR010W HHT1	chromatin assembly/disassembly	DNA binding
EMBL:AM112783	01491	DTTcyc1	JGIv1.0	2440
EMBL:AM112784	01492	DTTcyc1	JGIv1.0	3236
EMBL:AM112785	01493	DTTcyc1	JGIv1.0	7054	Similar to Genbank_15721881 putative glutathione s-transferase
EMBL:AM112786	01494	DTTcyc1
EMBL:AM112787	01495	DTTcyc1	JGIv1.0	1460	Similar to YLL039C UBI4	response to stress*	protein tagging activity*
EMBL:AM112788	01496	DTTcyc1	JGIv1.0	1697	Similar to YCL043C PDI1	protein folding	protein disulfide isomerase activity
EMBL:AM112789	01497	DTTcyc1	JGIv1.0	2506	Similar to YEL009C GCN4	regulation of transcription from Pol II promoter*	DNA binding*
EMBL:AM112790	01498	DTTcyc1	JGIv1.0	4698	Similar to YBR220C YBR220C	biological_process unknown	molecular_function unknown
EMBL:AM112791	01499	DTTcyc1	JGIv1.0	5276
EMBL:AM112792	01500	DTTcyc1	JGIv1.0	1460	Similar to YLL039C UBI4	response to stress*	protein tagging activity*
EMBL:AM112793	01501	DTTcyc1	JGIv1.0	1630	Similar to YOR298C-A MBF1	positive regulation of transcription from Pol II promoter	transcription co-activator activity
EMBL:AM112794	01502	DTTcyc1	JGIv1.0	784	Similar to YNL163C RIA1	ribosome biogenesis	translation elongation factor activity
EMBL:AM112795	01503	DTTcyc1	JGIv1.0	784	Similar to YNL163C RIA1	ribosome biogenesis	translation elongation factor activity
EMBL:AM112796	01504	DTTcyc1	JGIv1.0	1337	Similar to YCR030C SYP1	biological_process unknown	molecular_function unknown
EMBL:AM112797	01505	DTTcyc1	JGIv1.0	1294
EMBL:AM112798	01506	DTTcyc1	JGIv1.0	5334	Similar to YGL167C PMR1	secretory pathway*	calcium-transporting ATPase activity*
EMBL:AM112799	01507	DTTcyc1	JGIv1.0	7747	Similar to SCO4259 SCD8A.32c; putative AAA family ATPase
EMBL:AM112800	01508	DTTcyc1	JGIv1.0	5907
EMBL:AM112801	01509	DTTcyc1	JGIv1.0	5286
EMBL:AM112802	01510	DTTcyc1	JGIv1.0	5907
EMBL:AM112803	01511	DTTcyc1	JGIv1.0	7625	Similar to T46707 proteophosphoglycan
EMBL:AM112804	01512	DTTcyc1	JGIv1.0	1460	Similar to YLL039C UBI4	response to stress*	protein tagging activity*
EMBL:AM112805	01513	DTTcyc1	JGIv1.0	2735	Similar to YMR260C TIF11	translational initiation	translation initiation factor activity
EMBL:AM112806	01514	DTTcyc1	JGIv1.0	471	Similar to B0350.2f unc-44; AO13 ankyrin (CE31847)
EMBL:AM112807	01515	DTTcyc1	JGIv1.0	6756
EMBL:AM112808	01516	DTTcyc1	JGIv1.0	2440	Similar to YJL034W KAR2	SRP-dependent cotranslational membrane targeting, translocation*	chaperone activity*
EMBL:AM112809	01517	DTTcyc1	JGIv1.0	4633
EMBL:AM112810	01518	DTTcyc1	JGIv1.0	911	Similar to XANB_XANCP P29956 Xanthan biosynthesis protein xanB [Includes Mannose-6-phosphate isomerase (EC
EMBL:AM112811	01519	DTTcyc1	JGIv1.0	5907
EMBL:AM112812	01520	DTTcyc1	JGIv1.0	scaffold_17:648122-648331
EMBL:AM112813	01521	DTTcyc1	JGIv1.0	245	Similar to YBR121C GRS1	glycyl-tRNA aminoacylation*	glycine-tRNA ligase activity
EMBL:AM112814	01522	DTTcyc1	JGIv1.0	1630	Similar to YOR298C-A MBF1	positive regulation of transcription from Pol II promoter	transcription co-activator activity
EMBL:AM112815	01523	DTTcyc1	JGIv1.0	672	Similar to YKL073W LHS1	protein transport*	chaperone activity
EMBL:AM112816	01524	DTTcyc1	JGIv1.0	8279	Similar to YGR008C STF2	ATP synthesis coupled proton transport*	molecular_function unknown
EMBL:AM112817	01525	DTTcyc1	JGIv1.0	1460	Similar to YLL039C UBI4	response to stress*	protein tagging activity*
EMBL:AM112818	01526	DTTcyc1	JGIv1.0	7513
EMBL:AM112819	01527	DTTcyc1	JGIv1.0	1665	Similar to YJL153C INO1	myo-inositol metabolism	inositol-3-phosphate synthase activity
EMBL:AM112820	01528	DTTcyc1	JGIv1.0	2216	Similar to AL451017 microsomal glutathione S-transferase
EMBL:AM112821	01529	DTTcyc1	JGIv1.0	7747	Similar to SCO4259 SCD8A.32c; putative AAA family ATPase
EMBL:AM112822	01530	DTTcyc1	JGIv1.0	3550	Similar to YLR384C IKI3	regulation of transcription from Pol II promoter	Pol II transcription
EMBL:AM112823	01531	DTTcyc1	JGIv1.0	2506	Similar to YEL009C GCN4	regulation of transcription from Pol II promoter*	DNA binding*
EMBL:AM112824	01532	DTTcyc1	JGIv1.0	4096
EMBL:AM112825	01533	DTTcyc1	JGIv1.0	5022	Similar to YNR060W FRE4	iron-siderochrome transport	ferric-chelate reductase activity
EMBL:AM112826	01534	DTTcyc1	JGIv1.0	6874	Similar to YNL007C SIS1	translational initiation	chaperone activity
EMBL:AM112827	01535	DTTcyc1	JGIv1.0	593	Similar to YOR254C SEC63	SRP-dependent cotranslational membrane targeting, translocation	protein
EMBL:AM112828	01536	DTTcyc1	JGIv1.0	6756
EMBL:AM112829	01537	DTTcyc1	JGIv1.0	7054	Similar to Genbank_15721881 putative glutathione s-transferase
EMBL:AM112830	01538	DTTcyc1	JGIv1.0	2440	Similar to YJL034W KAR2	SRP-dependent cotranslational membrane targeting, translocation*	chaperone activity*
EMBL:AM112831	01539	DTTcyc1	JGIv1.0	6756
EMBL:AM112832	01540	DTTcyc1	JGIv1.0	903
EMBL:AM112833	01541	DTTcyc1	JGIv1.0	3337	Similar to MW0516 sdrC; Ser-Asp rich fibrinogen-binding bone sialoprotein-binding protein
EMBL:AM112834	01542	DTTcyc1	JGIv1.0	1405
EMBL:AM112835	01543	DTTcyc1	JGIv1.0	8279	Similar to YGR008C STF2	ATP synthesis coupled proton transport*	molecular_function unknown
EMBL:AM112836	01544	DTTcyc1	JGIv1.0	4017	Similar to SCO0252 SCJ9A.31c; putative oxidoreductase
EMBL:AM112837	01545	DTTcyc1	JGIv1.0	2506	Similar to YEL009C GCN4	regulation of transcription from Pol II promoter*	DNA binding*
EMBL:AM112838	01546	DTTcyc1	JGIv1.0	2440	Similar to YJL034W KAR2	SRP-dependent cotranslational membrane targeting, translocation*	chaperone activity*
EMBL:AM112839	01547	DTTcyc1	JGIv1.0	1460	Similar to YLL039C UBI4	response to stress*	protein tagging activity*
EMBL:AM112840	01548	DTTcyc1	JGIv1.0	5340	Similar to YBR023C CHS3	response to osmotic stress*	chitin synthase activity
EMBL:AM112841	01549	DTTcyc1	JGIv1.0	2506
EMBL:AM112842	01550	DTTcyc1	JGIv1.0	7513
EMBL:AM112843	01551	DTTcyc1	JGIv1.0	2112	Similar to YFL039C ACT1	cell wall organization and biogenesis*	structural constituent of
EMBL:AM112844	01552	DTTcyc1	JGIv1.0	7293
EMBL:AM112845	01553	DTTcyc1	JGIv1.0	2841
EMBL:AM112846	01554	DTTcyc1	JGIv1.0	876	Similar to YKR001C VPS1	protein-vacuolar targeting*	GTPase activity
EMBL:AM112847	01555	DTTcyc1	JGIv1.0	2506	Similar to YEL009C GCN4	regulation of transcription from Pol II promoter*	DNA binding*
EMBL:AM112848	01556	DTTcyc1	JGIv1.0	1460	Similar to YLL039C UBI4	response to stress*	protein tagging activity*
EMBL:AM112849	01557	DTTcyc1	JGIv1.0	3960	Similar to BAB78478.1| preproMP73 [Cucurbita maxima]
EMBL:AM112850	01558	DTTcyc1
EMBL:AM112851	01559	DTTcyc1	JGIv1.0	8299	Similar to YCL017C NFS1	iron ion homeostasis*	cysteine desulfhydrase activity
EMBL:AM112852	01560	DTTcyc1	JGIv1.0	3236
EMBL:AM112853	01561	DTTcyc1	JGIv1.0	230	Similar to YPL244C HUT1	UDP-galactose transport	UDP-galactose transporter activity
EMBL:AM112854	01562	DTTcyc1	JGIv1.0	5907
EMBL:AM112855	01563	DTTcyc1	JGIv1.0	2817
EMBL:AM112856	01564	DTTcyc1	JGIv1.0	3694	Similar to YFL038C YPT1	ER to Golgi transport*	RAB small monomeric GTPase activity
EMBL:AM112857	01565	DTTcyc1
EMBL:AM112858	01566	DTTcyc1	JGIv1.0	5022	Similar to YNR060W FRE4	iron-siderochrome transport	ferric-chelate reductase activity
EMBL:AM112859	01567	DTTcyc1	JGIv1.0	1460	Similar to YLL039C UBI4	response to stress*	protein tagging activity*
EMBL:AM112860	01568	DTTcyc1	JGIv1.0	7747	Similar to SCO4259 SCD8A.32c; putative AAA family ATPase
EMBL:AM112861	01569	DTTcyc1	JGIv1.0	2730	Similar to YDL084W SUB2	mRNA-nucleus export*	protein binding*
EMBL:AM112862	01570	DTTcyc1	JGIv1.0	2440	Similar to YJL034W KAR2	SRP-dependent cotranslational membrane targeting, translocation*	chaperone activity*
EMBL:AM112863	01571	DTTcyc1	JGIv1.0	1690	Similar to PQ0479 pistil extensin-like protein (clone pMG14) - common tobacco (fragment)
EMBL:AM112864	01572	DTTcyc1	JGIv1.0	1294
EMBL:AM112865	01573	DTTcyc1	JGIv1.0	4296	Similar to YML130C ERO1	protein folding*	electron carrier activity
EMBL:AM112866	01574	DTTcyc1	JGIv1.0	3377
EMBL:AM112867	01575	DTTcyc1	JGIv1.0	1294
EMBL:AM112868	01576	DTTcyc1	JGIv1.0	4014	Similar to YJR103W URA8	phospholipid biosynthesis*	CTP synthase activity
EMBL:AM112869	01577	DTTcyc1	JGIv1.0	5657
EMBL:AM112870	01578	DTTcyc1	JGIv1.0	7513
EMBL:AM112871	01579	DTTcyc1	JGIv1.0	6692
EMBL:AM112872	01580	DTTcyc1	JGIv1.0	4316	Similar to AAK61490.1| glycoprotein gp2 [Equine herpesvirus 4]
EMBL:AM112873	01581	DTTcyc1	JGIv1.0	4007
EMBL:AM112874	01582	DTTcyc1	JGIv1.0	4007	Similar to YJR017C ESS1	mRNA processing*	peptidyl-prolyl cis-trans isomerase activity
EMBL:AM112875	01583	DTTcyc1	JGIv1.0	672	Similar to YKL073W LHS1	protein transport*	chaperone activity
EMBL:AM112876	01584	DTTcyc1	JGIv1.0	1460	Similar to YLL039C UBI4	response to stress*	protein tagging activity*
EMBL:AM112877	01585	DTTcyc1	JGIv1.0	1690	Similar to PQ0479 pistil extensin-like protein (clone pMG14) - common tobacco (fragment)
EMBL:AM112878	01586	DTTcyc1	JGIv1.0	4126	Similar to YDL137W ARF2	ER to Golgi transport*	ARF small monomeric GTPase activity
EMBL:AM112879	01587	DTTcyc1	JGIv1.0	5167
EMBL:AM112880	01588	DTTcyc1	JGIv1.0	7747	Similar to SCO4259 SCD8A.32c; putative AAA family ATPase
EMBL:AM112881	01589	DTTcyc1	JGIv1.0	4214
EMBL:AM112882	01590	DTTcyc1	JGIv1.0	2440	Similar to YJL034W KAR2	SRP-dependent cotranslational membrane targeting, translocation*	chaperone activity*
EMBL:AM112883	01591	DTTcyc1	JGIv1.0	1697	Similar to YCL043C PDI1	protein folding	protein disulfide isomerase activity
EMBL:AM112884	01592	DTTcyc1	JGIv1.0	1460	Similar to YLL039C UBI4	response to stress*	protein tagging activity*
EMBL:AM112885	01593	DTTcyc1	JGIv1.0	2112	Similar to YFL039C ACT1	cell wall organization and biogenesis*	structural constituent of
EMBL:AM112886	01594	DTTcyc1	JGIv1.0	1460	Similar to YLL039C UBI4	response to stress*	protein tagging activity*
EMBL:AM112887	01595	DTTcyc1	JGIv1.0	6671	Similar to THYD_CLAFS Q9UVI4 Trihydrophobin precursor (CFTH1).
EMBL:AM112888	01596	DTTcyc1	JGIv1.0	4702	Similar to YBR118W TEF2	translational elongation	translation elongation factor activity
EMBL:AM112889	01597	DTTcyc1	JGIv1.0	5292	Similar to SPAC10F6.06 vip1 protein
EMBL:AM112890	01598	DTTcyc1	JGIv1.0	6809	Similar to YNL247W YNL247W	cysteine metabolism*	cysteine-tRNA ligase activity
EMBL:AM112891	01599	DTTcyc1	JGIv1.0	1294
EMBL:AM112892	01600	DTTcyc1	JGIv1.0	8355	Similar to YBL003C HTA2	chromatin assembly/disassembly	DNA binding
EMBL:AM112893	01601	DTTcyc1	JGIv1.0	7747	Similar to SCO4259 SCD8A.32c; putative AAA family ATPase
EMBL:AM112894	01602	DTTcyc1	JGIv1.0	4017	Similar to SCO0252 SCJ9A.31c; putative oxidoreductase
EMBL:AM112895	01603	DTTcyc1	JGIv1.0	scaffold_8:783093-783340
EMBL:AM112896	01604	DTTcyc1	JGIv1.0	4316	Similar to AAK61490.1| glycoprotein gp2 [Equine herpesvirus 4]
EMBL:AM112897	01605	DTTcyc1	JGIv1.0	360
EMBL:AM112898	01606	DTTcyc1	JGIv1.0	1460	Similar to YLL039C UBI4	response to stress*	protein tagging activity*
EMBL:AM112899	01607	DTTcyc1	JGIv1.0	7747	Similar to SCO4259 SCD8A.32c; putative AAA family ATPase
EMBL:AM112900	01608	DTTcyc1	JGIv1.0	7438
EMBL:AM112901	01609	DTTcyc1	JGIv1.0	8068	Similar to YPR052C NHP6A	regulation of transcription from Pol II promoter*	chromatin binding
EMBL:AM112902	01610	DTTcyc1	JGIv1.0	7837
EMBL:AM112903	01611	DTTcyc1	JGIv1.0	scaffold_39:38825-39031
EMBL:AM112904	01612	DTTcyc1	JGIv1.0	4017	Similar to SCO0252 SCJ9A.31c; putative oxidoreductase
EMBL:AM112905	01613	DTTcyc1	JGIv1.0	4013	Similar to NCU00251.1 Sim%67 and Calpain
EMBL:AM112906	01614	DTTcyc1	JGIv1.0	scaffold_18:165869-165916
EMBL:AM112907	01615	DTTcyc1	JGIv1.0	2382
EMBL:AM112908	01616	DTTcyc1	JGIv1.0	5047	Similar to THYD_CLAFS Q9UVI4 Trihydrophobin precursor (CFTH1).
EMBL:AM112909	01617	DTTcyc1	JGIv1.0	8092
EMBL:AM112910	01618	DTTcyc1	JGIv1.0	4316	Similar to AAK61490.1| glycoprotein gp2 [Equine herpesvirus 4]
EMBL:AM112911	01619	DTTcyc1	JGIv1.0	6133
EMBL:AM112912	01620	DTTcyc1	JGIv1.0	2506	Similar to YEL009C GCN4	regulation of transcription from Pol II promoter*	DNA binding*
EMBL:AM112913	01621	DTTcyc1	JGIv1.0	5167
EMBL:AM112914	01622	DTTcyc1	JGIv1.0	2440	Similar to YJL034W KAR2	SRP-dependent cotranslational membrane targeting, translocation*	chaperone activity*
EMBL:AM112915	01623	DTTcyc1	JGIv1.0	7513
EMBL:AM112916	01624	DTTcyc1	JGIv1.0	7747	Similar to SCO4259 SCD8A.32c; putative AAA family ATPase
EMBL:AM112917	01625	DTTcyc1	JGIv1.0	8279	Similar to YGR008C STF2	ATP synthesis coupled proton transport*	molecular_function unknown
EMBL:AM112918	01626	DTTcyc1	JGIv1.0	4316	Similar to AAK61490.1| glycoprotein gp2 [Equine herpesvirus 4]
EMBL:AM112919	01627	DTTcyc1	JGIv1.0	6133
EMBL:AM112920	01628	DTTcyc1	JGIv1.0	8355	Similar to YBL003C HTA2	chromatin assembly/disassembly	DNA binding
EMBL:AM112921	01629	DTTcyc1	JGIv1.0	5165
EMBL:AM112922	01630	DTTcyc1	JGIv1.0	3337	Similar to MW0516 sdrC; Ser-Asp rich fibrinogen-binding bone sialoprotein-binding protein
EMBL:AM112923	01631	DTTcyc1	JGIv1.0	3337	Similar to MW0516 sdrC; Ser-Asp rich fibrinogen-binding bone sialoprotein-binding protein
EMBL:AM112924	01632	DTTcyc1	JGIv1.0	3337	Similar to MW0516 sdrC; Ser-Asp rich fibrinogen-binding bone sialoprotein-binding protein
EMBL:AM112925	01633	DTTcyc1	JGIv1.0	2440	Similar to YJL034W KAR2	SRP-dependent cotranslational membrane targeting, translocation*	chaperone activity*
EMBL:AM112926	01634	DTTcyc1	JGIv1.0	3694	Similar to YFL038C YPT1	ER to Golgi transport*	RAB small monomeric GTPase activity
EMBL:AM112927	01635	DTTcyc1	JGIv1.0	8355	Similar to YBL003C HTA2	chromatin assembly/disassembly	DNA binding
EMBL:AM112928	01636	DTTcyc1	JGIv1.0	7837
EMBL:AM112929	01637	DTTcyc1	JGIv1.0	5778	Similar to YFL045C SEC53	protein-ER targeting	phosphomannomutase activity
EMBL:AM112930	01638	DTTcyc1	JGIv1.0	2506	Similar to YEL009C GCN4	regulation of transcription from Pol II promoter*	DNA binding*
EMBL:AM112931	01639	DTTcyc1	JGIv1.0	4316	Similar to AAK61490.1| glycoprotein gp2 [Equine herpesvirus 4]
EMBL:AM112932	01640	DTTcyc1	JGIv1.0	6379	Similar to YDL038C YDL038C	biological_process unknown	molecular_function unknown
EMBL:AM112933	01641	DTTcyc1	JGIv1.0	6996	Similar to YGL035C MIG1	regulation of transcription from Pol II promoter*	specific RNA
EMBL:AM112934	01642	DTTcyc1	JGIv1.0	7513
EMBL:AM112935	01643	DTTcyc1	JGIv1.0	3694
EMBL:AM112936	01644	DTTcyc1	JGIv1.0	7747	Similar to SCO4259 SCD8A.32c; putative AAA family ATPase
EMBL:AM112937	01645	DTTcyc1	JGIv1.0	2440	Similar to YJL034W KAR2	SRP-dependent cotranslational membrane targeting, translocation*	chaperone activity*
EMBL:AM112938	01646	DTTcyc1	JGIv1.0	3236
EMBL:AM112939	01647	DTTcyc1	JGIv1.0	8279	Similar to YGR008C STF2	ATP synthesis coupled proton transport*	molecular_function unknown
EMBL:AM112940	01648	DTTcyc1	JGIv1.0	672	Similar to YKL073W LHS1	protein transport*	chaperone activity
EMBL:AM112941	01649	DTTcyc1	JGIv1.0	4650	Similar to YOR155C ISN1	biological_process unknown	molecular_function unknown
EMBL:AM112942	01650	DTTcyc1	JGIv1.0	746	Similar to YPL249C GYP5	Rab GTPase activator activity	vesicle-mediated transport
EMBL:AM112943	01651	DTTcyc1	JGIv1.0	1495	Similar to YJR073C OPI3	phosphatidylcholine biosynthesis	phosphatidyl-N-methylethanolamine N-methyltransferase activity
EMBL:AM112944	01652	DTTcyc1	JGIv1.0	3236
EMBL:AM112945	01653	DTTcyc1	JGIv1.0	4232	Similar to YOL030W GAS5	biological_process unknown	molecular_function unknown
EMBL:AM112946	01654	DTTcyc1	JGIv1.0	6756
EMBL:AM112947	01655	DTTcyc1	JGIv1.0	1697	Similar to YCL043C PDI1	protein folding	protein disulfide isomerase activity
EMBL:AM112948	01656	DTTcyc1	JGIv1.0	4232	Similar to YOL030W GAS5	biological_process unknown	molecular_function unknown
EMBL:AM112949	01657	DTTcyc1	JGIv1.0	7513
EMBL:AM112950	01658	DTTcyc1	JGIv1.0	2440
EMBL:AM112951	01659	DTTcyc1	JGIv1.0	4035
EMBL:AM112952	01660	DTTcyc1	JGIv1.0	78
EMBL:AM112953	01661	DTTcyc1	JGIv1.0	3236
EMBL:AM112954	01662	DTTcyc1	JGIv1.0	1294
EMBL:AM112955	01663	DTTcyc1	JGIv1.0	5167
EMBL:AM112956	01664	DTTcyc1	JGIv1.0	1697	Similar to YCL043C PDI1	protein folding	protein disulfide isomerase activity
EMBL:AM112957	01665	DTTcyc1	JGIv1.0	1735
EMBL:AM112958	01666	DTTcyc1	JGIv1.0	1630	Similar to YOR298C-A MBF1	positive regulation of transcription from Pol II promoter	transcription co-activator activity
EMBL:AM112959	01667	DTTcyc1	JGIv1.0	6761	Similar to YDR375C BCS1	aerobic respiration	ATPase activity
EMBL:AM112960	01668	DTTcyc1	JGIv1.0	5167
EMBL:AM112961	01669	DTTcyc1	JGIv1.0	5831	Similar to YNL044W YIP3	ER to Golgi transport	molecular_function unknown
EMBL:AM112962	01670	DTTcyc1	JGIv1.0	5022	Similar to YNR060W FRE4	iron-siderochrome transport	ferric-chelate reductase activity
EMBL:AM112963	01671	DTTcyc1	JGIv1.0	2608
EMBL:AM112964	01672	DTTcyc1	JGIv1.0	7984	Similar to YML078W CPR3	protein folding	peptidyl-prolyl cis-trans isomerase activity
EMBL:AM112965	01673	DTTcyc1	JGIv1.0	4702	Similar to YBR118W TEF2	translational elongation	translation elongation factor activity
EMBL:AM112966	01674	DTTcyc1	JGIv1.0	1294
EMBL:AM112967	01675	DTTcyc1	JGIv1.0	4702	Similar to YBR118W TEF2	translational elongation	translation elongation factor activity
EMBL:AM112968	01676	DTTcyc1	JGIv1.0	2440	Similar to YJL034W KAR2	SRP-dependent cotranslational membrane targeting, translocation*	chaperone activity*
EMBL:AM112969	01677	DTTcyc1	JGIv1.0	2440	Similar to YJL034W KAR2	SRP-dependent cotranslational membrane targeting, translocation*	chaperone activity*
EMBL:AM112970	01678	DTTcyc1
EMBL:AM112971	01679	DTTcyc1	JGIv1.0	3174
EMBL:AM112972	01680	DTTcyc1	JGIv1.0	2440	Similar to YJL034W KAR2	SRP-dependent cotranslational membrane targeting, translocation*	chaperone activity*
EMBL:AM112973	01681	DTTcyc1	JGIv1.0	5382	Similar to YMR071C TVP18	biological_process unknown	molecular_function unknown
EMBL:AM112974	01682	DTTcyc1	JGIv1.0	7747	Similar to SCO4259 SCD8A.32c; putative AAA family ATPase
EMBL:AM112975	01683	DTTcyc1	JGIv1.0	1697	Similar to YCL043C PDI1	protein folding	protein disulfide isomerase activity
EMBL:AM112976	01684	DTTcyc1	JGIv1.0	7747	Similar to SCO4259 SCD8A.32c; putative AAA family ATPase
EMBL:AM112977	01685	DTTcyc1	JGIv1.0	1460	Similar to YLL039C UBI4	response to stress*	protein tagging activity*
EMBL:AM112978	01686	DTTcyc1	JGIv1.0	471	Similar to B0350.2f unc-44; AO13 ankyrin (CE31847)
EMBL:AM112979	01687	DTTcyc1	JGIv1.0	5022	Similar to YNR060W FRE4	iron-siderochrome transport	ferric-chelate reductase activity
EMBL:AM112980	01688	DTTcyc1	JGIv1.0	4783	Similar to YIL112W HOS4	histone deacetylation*	NAD-dependent histone deacetylase activity*
EMBL:AM112981	01689	DTTcyc1	JGIv1.0	4698	Similar to YBR220C YBR220C	biological_process unknown	molecular_function unknown
EMBL:AM112982	01690	DTTcyc1	JGIv1.0	5489	Similar to YDR247W VHS1	protein amino acid phosphorylation*	protein kinase activity*
EMBL:AM112983	01691	DTTcyc1	JGIv1.0	8355	Similar to YBL003C HTA2	chromatin assembly/disassembly	DNA binding
EMBL:AM112984	01692	DTTcyc1
EMBL:AM112985	01693	DTTcyc1	JGIv1.0	3236
EMBL:AM112986	01694	DTTcyc1	JGIv1.0	7513
EMBL:AM112987	01695	DTTcyc1	JGIv1.0	7513
EMBL:AM112988	01696	DTTcyc1	JGIv1.0	7747	Similar to SCO4259 SCD8A.32c; putative AAA family ATPase
EMBL:AM112989	01697	DTTcyc1	JGIv1.0	5492	Similar to MJ1187 draG; dinitrogenase reductase activating glycohydrolase
EMBL:AM112990	01698	DTTcyc1	JGIv1.0	3655
EMBL:AM112991	01699	DTTcyc1	JGIv1.0	1735
EMBL:AM112992	01700	DTTcyc1	JGIv1.0	5868	Similar to YOL097C WRS1	tryptophanyl-tRNA aminoacylation	tryptophan-tRNA ligase activity
EMBL:AM112993	01701	DTTcyc1	JGIv1.0	3989	Similar to YDL131W LYS21	lysine biosynthesis, aminoadipic pathway	homocitrate synthase activity
EMBL:AM112994	01702	DTTcyc1	JGIv1.0	2841
EMBL:AM112995	01703	DTTcyc1	JGIv1.0	7054	Similar to Genbank_15721881 putative glutathione s-transferase
EMBL:AM112996	01704	DTTcyc1	JGIv1.0	5022	Similar to YNR060W FRE4	iron-siderochrome transport	ferric-chelate reductase activity
EMBL:AM112997	01705	DTTcyc1	JGIv1.0	3694	Similar to YFL038C YPT1	ER to Golgi transport*	RAB small monomeric GTPase activity
EMBL:AM112998	01706	DTTcyc1	JGIv1.0	5022	Similar to YNR060W FRE4	iron-siderochrome transport	ferric-chelate reductase activity
EMBL:AM112999	01707	DTTcyc1	JGIv1.0	6874	Similar to YNL007C SIS1	translational initiation	chaperone activity
EMBL:AM113000	01708	DTTcyc1	JGIv1.0	1630	Similar to YOR298C-A MBF1	positive regulation of transcription from Pol II promoter	transcription co-activator activity
EMBL:AM113001	01709	DTTcyc1	JGIv1.0	8279	Similar to YGR008C STF2	ATP synthesis coupled proton transport*	molecular_function unknown
EMBL:AM113002	01710	DTTcyc1	JGIv1.0	7059	Similar to YBR010W HHT1	chromatin assembly/disassembly	DNA binding
EMBL:AM113003	01711	DTTcyc1	JGIv1.0	8355	Similar to YBL003C HTA2	chromatin assembly/disassembly	DNA binding
EMBL:AM113004	01712	DTTcyc1	JGIv1.0	2156	Similar to YCL043C PDI1 (tigA)	protein folding	protein disulfide isomerase activity
EMBL:AM113005	01713	DTTcyc1	JGIv1.0	1495	Similar to YJR073C OPI3	phosphatidylcholine biosynthesis	phosphatidyl-N-methylethanolamine
EMBL:AM113006	01714	DTTcyc1	JGIv1.0	1104
EMBL:AM113007	01715	DTTcyc1	JGIv1.0	1545
EMBL:AM113008	01716	DTTcyc1	JGIv1.0	2506	Similar to YEL009C GCN4	regulation of transcription from Pol II promoter*	DNA binding*
EMBL:AM113009	01717	DTTcyc1	JGIv1.0	4702	Similar to YBR118W TEF2	translational elongation	translation elongation factor activity
EMBL:AM113010	01718	DTTcyc1	JGIv1.0	3236
EMBL:AM113011	01719	DTTcyc1	JGIv1.0	1697	Similar to YCL043C PDI1	protein folding	protein disulfide isomerase activity
EMBL:AM113012	01720	DTTcyc1	JGIv1.0	370
EMBL:AM113013	01721	DTTcyc1	JGIv1.0	367	Similar to YOR231W MKK1	protein amino acid phosphorylation*	MAP kinase kinase activity
EMBL:AM113014	01722	DTTcyc1	JGIv1.0	2751	Similar to YPL094C SEC62	SRP-dependent cotranslational membrane targeting, translocation	protein binding*
EMBL:AM113015	01723	DTTcyc1	JGIv1.0	4702	Similar to YBR118W TEF2	translational elongation	translation elongation factor activity
EMBL:AM113016	01724	DTTcyc1	JGIv1.0	876	Similar to YKR001C VPS1	protein-vacuolar targeting*	GTPase activity
EMBL:AM113017	01725	DTTcyc1	JGIv1.0	2440	Similar to YJL034W KAR2	SRP-dependent cotranslational membrane targeting, translocation*	chaperone activity*
EMBL:AM113018	01726	DTTcyc1	JGIv1.0	1342
EMBL:AM113019	01727	DTTcyc1	JGIv1.0	7747	Similar to SCO4259 SCD8A.32c; putative AAA family ATPase
EMBL:AM113020	01728	DTTcyc1	JGIv1.0	2730	Similar to YDL084W SUB2	mRNA-nucleus export*	protein binding*
EMBL:AM113021	01729	DTTcyc1	JGIv1.0	5248	Similar to YDR011W SNQ2	response to drug*	xenobiotic-transporting ATPase activity
EMBL:AM113022	01730	DTTcyc1	JGIv1.0	185	Similar to YPL222W YPL222W	biological_process unknown	molecular_function unknown
EMBL:AM113023	01731	DTTcyc1	JGIv1.0	2841
EMBL:AM113024	01732	tPAcyc1	JGIv1.0	scaffold_706:389-687	Similar to O64410 Cytochrome P450 monooxygenase Sim%90
EMBL:AM113025	01733	tPAcyc1	JGIv1.0	2112	Similar to YFL039C ACT1	cell wall organization and biogenesis*	structural constituent of
EMBL:AM113026	01734	tPAcyc1	JGIv1.0	1799	Similar to YEL034W HYP2	translational initiation	translation initiation factor activity
EMBL:AM113027	01735	tPAcyc1	JGIv1.0	1799	Similar to YEL034W HYP2	translational initiation	translation initiation factor activity
EMBL:AM113028	01736	tPAcyc1	JGIv1.0	7999	Similar to YGR032W GSC2	cell wall organization and biogenesis*	1,3-beta-glucan synthase activity
EMBL:AM113029	01737	tPAcyc1
EMBL:AM113030	01740	tPAcyc1	JGIv1.0	2698	Similar to YKL068W NUP100	mRNA-nucleus export*	structural molecule activity
EMBL:AM113031	01741	tPAcyc1	JGIv1.0	741	Similar to YDR471W RPL27B	protein biosynthesis	structural constituent of ribosome
EMBL:AM113032	01742	tPAcyc1	JGIv1.0	1649	Similar to YML032C RAD52	double-strand break repair via break-induced replication*	DNA strand
EMBL:AM113033	01743	tPAcyc1	JGIv1.0	4119	Similar to YMR120C ADE17	'de novo' IMP biosynthesis	IMP cyclohydrolase activity*
EMBL:AM113034	01744	tPAcyc1	JGIv1.0	scaffold_201:3140-3169
EMBL:AM113035	01745	tPAcyc1	JGIv1.0	2724	Similar to YLR185W RPL37A	protein biosynthesis	structural constituent of ribosome
EMBL:AM113036	01746	tPAcyc1	JGIv1.0	5104	Similar to GUX1_TRIRE Exoglucanase I precursor (Exocellobiohydrolase I) (CBHI)
EMBL:AM113037	01747	tPAcyc1	JGIv1.0	324	Similar to YOR063W RPL3	protein biosynthesis*	structural constituent of ribosome
EMBL:AM113038	01748	tPAcyc1	JGIv1.0	428	Similar to GUX1_TRIREP00725ExoglucanaseIprecursor(EC3.2.1.91)(ExocellobiohydrolaseI)(CBHI)
EMBL:AM113039	01749	tPAcyc1	JGIv1.0	scaffold_706:389-687	Similar to O64410 Cytochrome P450 monooxygenase Sim%90
EMBL:AM113040	01750	tPAcyc1	JGIv1.0	5022	Similar to YNR060W FRE4	iron-siderochrome transport	ferric-chelate reductase activity
EMBL:AM113041	01751	tPAcyc1	JGIv1.0	4702	Similar to YBR118W TEF2	translational elongation	translation elongation factor activity
EMBL:AM113042	01752	tPAcyc1	JGIv1.0	scaffold_706:389-687	Similar to O64410 Cytochrome P450 monooxygenase Sim%90
EMBL:AM113043	01753	tPAcyc1	JGIv1.0	7042	Similar to YDR064W RPS13	protein biosynthesis	structural constituent of ribosome
EMBL:AM113044	01755	tPAcyc1	JGIv1.0	1246
EMBL:AM113045	01756	tPAcyc1	JGIv1.0	505	Similar to YJR007W SUI2	translational initiation	translation initiation factor activity
EMBL:AM113046	01757	tPAcyc1	JGIv1.0	3813
EMBL:AM113047	01758	tPAcyc1	JGIv1.0	4119	Similar to YMR120C ADE17	'de novo' IMP biosynthesis	IMP cyclohydrolase activity*
EMBL:AM113048	01759	tPAcyc1	JGIv1.0	scaffold_3:1019789-1019821	AF510497 AF510497.1 Hypocrea jecorina 18S ribosomal RNA gene, partial
EMBL:AM113049	01760	tPAcyc1	JGIv1.0	6443	Similar to YFL041W FET5	iron ion transport	multicopper ferroxidase iron transport mediator
EMBL:AM113050	01761	tPAcyc1	JGIv1.0	6405
EMBL:AM113051	01762	tPAcyc1
EMBL:AM113052	01763	tPAcyc1	JGIv1.0	7579	Similar to YMR307W GAS1	cell wall organization and biogenesis	1,3-beta-glucanosyltransferase
EMBL:AM113053	01765	tPAcyc1	JGIv1.0	2762	Similar to YER136W GDI1	vesicle-mediated transport	RAB GDP-dissociation inhibitor activity
EMBL:AM113054	01766	tPAcyc1	JGIv1.0	2506	Similar to YEL009C GCN4	regulation of transcription from Pol II promoter*	DNA binding*
EMBL:AM113055	01767	tPAcyc1	JGIv1.0	7962
EMBL:AM113056	01768	tPAcyc1	JGIv1.0	2613	Similar to YEL060C PRB1	sporulation*	serine-type endopeptidase activity
EMBL:AM113057	01769	tPAcyc1	JGIv1.0	2506	Similar to YEL009C GCN4	regulation of transcription from Pol II promoter*	DNA binding*
EMBL:AM113058	01770	tPAcyc1	JGIv1.0	4119	Similar to YMR120C ADE17	'de novo' IMP biosynthesis	IMP cyclohydrolase activity*
EMBL:AM113059	01771	tPAcyc1	JGIv1.0	scaffold_201:3140-3169
EMBL:AM113060	01772	tPAcyc1	JGIv1.0	5286
EMBL:AM113061	01773	tPAcyc1	JGIv1.0	4573	Similar to YOL103W ITR2	myo-inositol transport	myo-inositol transporter activity
EMBL:AM113062	01774	tPAcyc1
EMBL:AM113063	01776	tPAcyc1	JGIv1.0	4702	Similar to YBR118W TEF2	translational elongation	translation elongation factor activity
EMBL:AM113064	01777	tPAcyc1	JGIv1.0	4503	Similar to YKL060C FBA1	gluconeogenesis*	fructose-bisphosphate aldolase activity
EMBL:AM113065	01778	tPAcyc1	JGIv1.0	4702	Similar to YBR118W TEF2	translational elongation	translation elongation factor activity
EMBL:AM113066	01779	tPAcyc1	JGIv1.0	scaffold_684:442-727
EMBL:AM113067	01781	tPAcyc1	JGIv1.0	5104	Similar to GUX1_TRIRE Exoglucanase I precursor (Exocellobiohydrolase I) (CBHI)
EMBL:AM113068	01782	tPAcyc1
EMBL:AM113069	01783	tPAcyc1	JGIv1.0	1777	Similar to YJR121W ATP2	ATP synthesis coupled proton transport*	hydrogen-transporting ATP
EMBL:AM113070	01784	tPAcyc1	JGIv1.0	4702	Similar to YBR118W TEF2	translational elongation	translation elongation factor activity
EMBL:AM113071	01785	tPAcyc1	JGIv1.0	4119	Similar to YMR120C ADE17	'de novo' IMP biosynthesis	IMP cyclohydrolase activity*
EMBL:AM113072	01786	tPAcyc1	JGIv1.0	scaffold_201:3140-3169
EMBL:AM113073	01787	tPAcyc1	JGIv1.0	1207	Similar to YPR035W GLN1	nitrogen metabolism*	glutamate-ammonia ligase activity
EMBL:AM113074	01788	tPAcyc1	JGIv1.0	5347	Similar to YOR234C RPL33B	protein biosynthesis	cytosolic large ribosomal subunit
EMBL:AM113075	01789	tPAcyc1	JGIv1.0	5347	Similar to YOR234C RPL33B	protein biosynthesis	structural constituent of ribosome
EMBL:AM113076	01790	tPAcyc1
EMBL:AM113077	01791	tPAcyc1	JGIv1.0	7984	Similar to YML078W CPR3	protein folding	peptidyl-prolyl cis-trans isomerase activity
EMBL:AM113078	01792	tPAcyc1	JGIv1.0	428	Similar to GUX1_TRIREP00725ExoglucanaseIprecursor(EC3.2.1.91)(ExocellobiohydrolaseI)(CBHI)
EMBL:AM113079	01793	tPAcyc1	JGIv1.0	5104	Similar to GUX1_TRIRE Exoglucanase I precursor (Exocellobiohydrolase I) (CBHI)
EMBL:AM113080	01794	tPAcyc1	JGIv1.0	5104	Similar to GUX1_TRIRE Exoglucanase I precursor (Exocellobiohydrolase I) (CBHI)
EMBL:AM113081	01795	tPAcyc1	JGIv1.0	2506	Similar to YEL009C GCN4	regulation of transcription from Pol II promoter*	DNA binding*
EMBL:AM113082	01796	tPAcyc1	JGIv1.0	1945	Similar to YLR229C CDC42	establishment of cell polarity (sensu Saccharomyces)*	signal transducer
EMBL:AM113083	01797	tPAcyc1	JGIv1.0	8279	Similar to YGR008C STF2	ATP synthesis coupled proton transport*	molecular_function unknown
EMBL:AM113084	01798	tPAcyc1	JGIv1.0	1777	Similar to YJR121W ATP2	ATP synthesis coupled proton transport*	hydrogen-transporting ATP
EMBL:AM113085	01800	tPAcyc1	JGIv1.0	4702	Similar to YBR118W TEF2	translational elongation	translation elongation factor activity
EMBL:AM113086	01801	tPAcyc1	JGIv1.0	2578
EMBL:AM113087	01802	tPAcyc1	JGIv1.0	6379	Similar to YDL038C YDL038C	biological_process unknown	molecular_function unknown
EMBL:AM113088	01804	tPAcyc1	JGIv1.0	2506	Similar to YEL009C GCN4	regulation of transcription from Pol II promoter*	DNA binding*
EMBL:AM113089	01805	tPAcyc1	JGIv1.0	7999	Similar to YGR032W GSC2	cell wall organization and biogenesis*	1,3-beta-glucan synthase activity
EMBL:AM113090	01806	tPAcyc1	JGIv1.0	scaffold_783:129-230	Similar to Q9AVH2 Putative senescence-associated protein
EMBL:AM113091	01807	tPAcyc1	JGIv1.0	4702	Similar to YBR118W TEF2	translational elongation	translation elongation factor activity
EMBL:AM113092	01808	tPAcyc1	JGIv1.0	360
EMBL:AM113093	01809	tPAcyc1	JGIv1.0	428	Similar to GUX1_TRIREP00725ExoglucanaseIprecursor(EC3.2.1.91)(ExocellobiohydrolaseI)(CBHI)
EMBL:AM113094	01810	tPAcyc1	JGIv1.0	1087	Similar to GUX2_TRIRE P07987 Exoglucanase II precursor (EC 3.2.1.91) (Exocellobiohydrolase II) (CBHII)
EMBL:AM113095	01811	tPAcyc1	JGIv1.0	1080	Similar to endoglucanase III [Trichoderma viride]
EMBL:AM113096	01812	tPAcyc1	JGIv1.0	4811	Similar to YKL213C DOA1	ubiquitin-dependent protein catabolism*	molecular_function unknown
EMBL:AM113097	01813	tPAcyc1	JGIv1.0	5307	Similar to YOL075C YOL075C	transport	ATP-binding cassette (ABC) transporter activity
EMBL:AM113098	01815	tPAcyc1	JGIv1.0	4702	Similar to YBR118W TEF2	translational elongation	translation elongation factor activity
EMBL:AM113099	01816	tPAcyc1	JGIv1.0	1087	Similar to GUX2_TRIRE P07987 Exoglucanase II precursor (EC 3.2.1.91) (Exocellobiohydrolase II) (CBHII)
EMBL:AM113100	01817	tPAcyc1	JGIv1.0	7170	Similar to YNL082W PMS1	meiosis*	DNA binding*
EMBL:AM113101	01818	tPAcyc1
EMBL:AM113102	01819	tPAcyc1	JGIv1.0	2204	Similar to YML063W RPS1B	protein biosynthesis	structural constituent of ribosome
EMBL:AM113103	01821	tPAcyc1	JGIv1.0	4702	Similar to YBR118W TEF2	translational elongation	translation elongation factor activity
EMBL:AM113104	01822	tPAcyc1	JGIv1.0	scaffold_783:129-230	Similar to Q9AVH2 Putative senescence-associated protein
EMBL:AM113105	01823	tPAcyc1	JGIv1.0	scaffold_783:129-230	Similar to Q9AVH2 Putative senescence-associated protein
EMBL:AM113106	01824	tPAcyc1	JGIv1.0	5185	Similar to YPL048W CAM1	regulation of translational elongation	translation elongation factor
EMBL:AM113107	01825	tPAcyc1	JGIv1.0	7984	Similar to YML078W CPR3	protein folding	peptidyl-prolyl cis-trans isomerase activity
EMBL:AM113108	01827	tPAcyc1	JGIv1.0	4702	Similar to YBR118W TEF2	translational elongation	translation elongation factor activity
EMBL:AM113109	01828	tPAcyc1	JGIv1.0	7138
EMBL:AM113110	01829	tPAcyc1	JGIv1.0	4702	Similar to YBR118W TEF2	translational elongation	translation elongation factor activity
EMBL:AM113111	01830	tPAcyc1	JGIv1.0	4573	Similar to YOL103W ITR2	myo-inositol transport	myo-inositol transporter activity
EMBL:AM113112	01831	tPAcyc1	JGIv1.0	4573	Similar to YOL103W ITR2	myo-inositol transport	myo-inositol transporter activity
EMBL:AM113113	01832	tPAcyc1	JGIv1.0	1087	Similar to GUX2_TRIRE P07987 Exoglucanase II precursor (EC 3.2.1.91) (Exocellobiohydrolase II) (CBHII)
EMBL:AM113114	01833	tPAcyc1	JGIv1.0	428	Similar to GUX1_TRIREP00725ExoglucanaseIprecursor(EC3.2.1.91)(ExocellobiohydrolaseI)(CBHI)
EMBL:AM113115	01836	tPAcyc1	JGIv1.0	scaffold_815:83-435	Similar to Q7RN92 Sim%61
EMBL:AM113116	01837	tPAcyc1	JGIv1.0	990
EMBL:AM113117	01838	tPAcyc1	JGIv1.0	1495	Similar to YJR073C OPI3	phosphatidylcholine biosynthesis	phosphatidyl-N-methylethanolamine
EMBL:AM113118	01839	tPAcyc1
EMBL:AM113119	01840	tPAcyc1	JGIv1.0	5104	Similar to GUX1_TRIRE Exoglucanase I precursor (Exocellobiohydrolase I) (CBHI)
EMBL:AM113120	01842	tPAcyc1	JGIv1.0	1087	Similar to GUX2_TRIRE P07987 Exoglucanase II precursor (EC 3.2.1.91) (Exocellobiohydrolase II) (CBHII)
EMBL:AM113121	01843	tPAcyc1
EMBL:AM113122	01844	tPAcyc1	JGIv1.0	2156	Similar to YCL043C PDI1 (tigA)	protein folding	protein disulfide isomerase activity
EMBL:AM113123	01845	tPAcyc1	JGIv1.0	8092
EMBL:AM113124	01849	tPAcyc1	JGIv1.0	427
EMBL:AM113125	01851	tPAcyc1	JGIv1.0	1777	Similar to YJR121W ATP2	ATP synthesis coupled proton transport*	hydrogen-transporting ATP
EMBL:AM113126	01852	tPAcyc1	JGIv1.0	4063	Similar to YBL099W ATP1	ATP synthesis coupled proton transport	hydrogen-transporting ATP
EMBL:AM113127	01853	tPAcyc1	JGIv1.0	6532	Similar to YML126C ERG13	ergosterol biosynthesis	hydroxymethylglutaryl-CoA synthase activity
EMBL:AM113128	01854	tPAcyc1	JGIv1.0	459	Similar to YKL035W UGP1	protein amino acid glycosylation*	UTP-glucose-1-phosphate uridylyltransferase activity
EMBL:AM113129	01855	tPAcyc1	JGIv1.0	scaffold_51:14339-14380
EMBL:AM113130	01856	tPAcyc1	JGIv1.0	scaffold_783:129-230	Similar to Q9AVH2 Putative senescence-associated protein
EMBL:AM113131	01858	tPAcyc1	JGIv1.0	1087	Similar to GUX2_TRIRE P07987 Exoglucanase II precursor (EC 3.2.1.91) (Exocellobiohydrolase II) (CBHII)
EMBL:AM113132	01859	tPAcyc1	JGIv1.0	1087	Similar to GUX2_TRIRE P07987 Exoglucanase II precursor (EC 3.2.1.91) (Exocellobiohydrolase II) (CBHII)
EMBL:AM113133	01860	tPAcyc1	JGIv1.0	4573	Similar to YOL103W ITR2	myo-inositol transport	myo-inositol transporter activity
EMBL:AM113134	01861	tPAcyc1	JGIv1.0	5104	Similar to GUX1_TRIRE Exoglucanase I precursor (Exocellobiohydrolase I) (CBHI)
EMBL:AM113135	01862	tPAcyc1
EMBL:AM113136	01863	tPAcyc1	JGIv1.0	2074	Similar to YLR066W SPC3	signal peptide processing	signal peptidase activity
EMBL:AM113137	01864	tPAcyc1	JGIv1.0	2288	Similar to YMR186W HSC82	response to stress*	chaperone activity*
EMBL:AM113138	01865	tPAcyc1	JGIv1.0	2720	Similar to YJL212C OPT1	sulfur metabolism	oligopeptide transporter activity
EMBL:AM113139	01866	tPAcyc1	JGIv1.0	7439	Similar to YOL137W BSC6	biological_process unknown	molecular_function unknown
EMBL:AM113140	01867	tPAcyc1	JGIv1.0	scaffold_783:129-230	Similar to Q9AVH2 Putative senescence-associated protein
EMBL:AM113141	01868	tPAcyc1	JGIv1.0	scaffold_783:129-230	Similar to Q9AVH2 Putative senescence-associated protein
EMBL:AM113142	01869	tPAcyc1	JGIv1.0	1690	Similar to PQ0479 pistil extensin-like protein (clone pMG14) - common tobacco (fragment)
EMBL:AM113143	01870	tPAcyc1	JGIv1.0	4702	Similar to YBR118W TEF2	translational elongation	translation elongation factor activity
EMBL:AM113144	01871	tPAcyc1	JGIv1.0	3694	Similar to YFL038C YPT1	ER to Golgi transport*	RAB small monomeric GTPase activity
EMBL:AM113145	01872	tPAcyc1	JGIv1.0	4702	Similar to YBR118W TEF2	translational elongation	translation elongation factor activity
EMBL:AM113146	01873	tPAcyc1	JGIv1.0	6459	Similar to YKR093W PTR2	peptide transport	peptide transporter activity
EMBL:AM113147	01874	tPAcyc1	JGIv1.0	1087	Similar to GUX2_TRIRE P07987 Exoglucanase II precursor (EC 3.2.1.91) (Exocellobiohydrolase II) (CBHII)
EMBL:AM113148	01875	tPAcyc1	JGIv1.0	7320	Similar to YOR188W MSB1	establishment of cell polarity (sensu Saccharomyces)	molecular_function
EMBL:AM113149	01876	tPAcyc1	JGIv1.0	6268	Similar to YOL127W RPL25	protein biosynthesis*	structural constituent of ribosome*
EMBL:AM113150	01877	tPAcyc1	JGIv1.0	741	Similar to YDR471W RPL27B	protein biosynthesis	structural constituent of ribosome
EMBL:AM113151	01878	tPAcyc1	JGIv1.0	4702	Similar to YBR118W TEF2	translational elongation	translation elongation factor activity
EMBL:AM113152	01879	tPAcyc1	JGIv1.0	5104	Similar to GUX1_TRIRE Exoglucanase I precursor (Exocellobiohydrolase I) (CBHI)
EMBL:AM113153	01882	tPAcyc1	JGIv1.0	1080	Similar to endoglucanase III [Trichoderma viride]
EMBL:AM113154	01883	tPAcyc1	JGIv1.0	1087	Similar to GUX2_TRIRE P07987 Exoglucanase II precursor (EC 3.2.1.91) (Exocellobiohydrolase II) (CBHII)
EMBL:AM113155	01884	tPAcyc1	JGIv1.0	428	Similar to GUX1_TRIREP00725ExoglucanaseIprecursor(EC3.2.1.91)(ExocellobiohydrolaseI)(CBHI)
EMBL:AM113156	01885	tPAcyc1	JGIv1.0	1080	Similar to endoglucanase III [Trichoderma viride]
EMBL:AM113157	01886	tPAcyc1	JGIv1.0	7984	Similar to YML078W CPR3	protein folding	peptidyl-prolyl cis-trans isomerase activity
EMBL:AM113158	01887	tPAcyc1	JGIv1.0	scaffold_815:83-435	Similar to Q7RN92 Sim%61
EMBL:AM113159	01888	tPAcyc1	JGIv1.0	6379	Similar to YDL038C YDL038C	biological_process unknown	molecular_function unknown
EMBL:AM113160	01889	tPAcyc1	JGIv1.0	5756
EMBL:AM113161	01890	tPAcyc1	JGIv1.0	4294	Similar to YNL023C FAP1	biological_process unknown	transcription factor activity
EMBL:AM113162	01891	tPAcyc1	JGIv1.0	1145	Similar to YHR008C SOD2	oxygen and reactive oxygen species metabolism	manganese superoxide
EMBL:AM113163	01892	tPAcyc1
EMBL:AM113164	01893	tPAcyc1	JGIv1.0	2506	Similar to YEL009C GCN4	regulation of transcription from Pol II promoter*	DNA binding*
EMBL:AM113165	01894	tPAcyc1	JGIv1.0	scaffold_783:129-230	Similar to Q9AVH2 Putative senescence-associated protein
EMBL:AM113166	01895	tPAcyc1	JGIv1.0	scaffold_783:129-230	Similar to Q9AVH2 Putative senescence-associated protein
EMBL:AM113167	01896	tPAcyc1	JGIv1.0	scaffold_10:673340-673692	Similar to NCU09476.1 Sim%91 and R25Z_SCHPO 40S ribosomal
EMBL:AM113168	01897	tPAcyc1	JGIv1.0	4573	Similar to YOL103W ITR2	myo-inositol transport	myo-inositol transporter activity
EMBL:AM113169	01899	tPAcyc1
EMBL:AM113170	01900	tPAcyc1	JGIv1.0	6374
EMBL:AM113171	01902	DTTcyc1	JGIv1.0	1697	Similar to YCL043C PDI1	protein folding	protein disulfide isomerase activity
EMBL:AM113172	01903	DTTcyc1	JGIv1.0	8446	Similar to YIR007W YIR007W	biological_process unknown	molecular_function unknown
EMBL:AM113173	01904	DTTcyc1	JGIv1.0	1854	Similar to SPCC645.08c putative transcription factor
EMBL:AM113174	01905	DTTcyc1	JGIv1.0	42
EMBL:AM113175	01906	DTTcyc1	JGIv1.0	4035
EMBL:AM113176	01907	DTTcyc1	JGIv1.0	4702	Similar to YBR118W TEF2	translational elongation	translation elongation factor activity
EMBL:AM113177	01908	DTTcyc1	JGIv1.0	5907
EMBL:AM113178	01909	DTTcyc1	JGIv1.0	2112	Similar to YFL039C ACT1	cell wall organization and biogenesis*	structural constituent of
EMBL:AM113179	01910	DTTcyc1	JGIv1.0	723	Similar to YBL030C PET9	ATP/ADP exchange	ATP/ADP antiporter activity
EMBL:AM113180	01911	DTTcyc1	JGIv1.0	723	Similar to YBL030C PET9	ATP/ADP exchange	ATP/ADP antiporter activity
EMBL:AM113181	01912	DTTcyc1	JGIv1.0	1294
EMBL:AM113182	01913	DTTcyc1	JGIv1.0	5492	Similar to MJ1187 draG; dinitrogenase reductase activating glycohydrolase
EMBL:AM113183	01914	DTTcyc1	JGIv1.0	1460	Similar to YLL039C UBI4	response to stress*	protein tagging activity*
EMBL:AM113184	01915	DTTcyc1	JGIv1.0	6692
EMBL:AM113185	01916	DTTcyc1	JGIv1.0	471	Similar to B0350.2f unc-44; AO13 ankyrin (CE31847)
EMBL:AM113186	01917	DTTcyc1	JGIv1.0	1630	Similar to YOR298C-A MBF1	positive regulation of transcription from Pol II promoter	transcription co-activator activity
EMBL:AM113187	01918	DTTcyc1	JGIv1.0	8279	Similar to YGR008C STF2	ATP synthesis coupled proton transport*	molecular_function unknown
EMBL:AM113188	01919	DTTcyc1	JGIv1.0	8456	Similar to YHR007C ERG11	ergosterol biosynthesis	sterol 14-demethylase activity
EMBL:AM113189	01920	DTTcyc1	JGIv1.0	8456	Similar to YHR007C ERG11	ergosterol biosynthesis	sterol 14-demethylase activity
EMBL:AM113190	01921	DTTcyc1	JGIv1.0	771
EMBL:AM113191	01922	DTTcyc1	JGIv1.0	8456	Similar to YHR007C ERG11	ergosterol biosynthesis	sterol 14-demethylase activity
EMBL:AM113192	01923	DTTcyc1	JGIv1.0	4017	Similar to SCO0252 SCJ9A.31c; putative oxidoreductase
EMBL:AM113193	01924	DTTcyc1	JGIv1.0	2112	Similar to YFL039C ACT1	cell wall organization and biogenesis*	structural constituent of
EMBL:AM113194	01925	DTTcyc1	JGIv1.0	5167
EMBL:AM113195	01926	DTTcyc1	JGIv1.0	4035
EMBL:AM113196	01927	DTTcyc1	JGIv1.0	1460	Similar to YLL039C UBI4	response to stress*	protein tagging activity*
EMBL:AM113197	01928	DTTcyc1	JGIv1.0	scaffold_28: 452725-452918	Similar to NCU08091.1 Sim%73 and Q9SN46 Etensin-like protein
EMBL:AM113198	01929	DTTcyc1	JGIv1.0	1460	Similar to YLL039C UBI4	response to stress*	protein tagging activity*
EMBL:AM113199	01930	DTTcyc1	JGIv1.0	1460	Similar to YLL039C UBI4	response to stress*	protein tagging activity*
EMBL:AM113200	01931	DTTcyc1	JGIv1.0	5423	Similar to YOL058W ARG1	arginine biosynthesis*	argininosuccinate synthase activity
EMBL:AM113201	01932	DTTcyc1	JGIv1.0	2046	Similar to YPL237W SUI3	translational initiation	translation initiation factor activity
EMBL:AM113202	01933	DTTcyc1	JGIv1.0	5047	Similar to THYD_CLAFS Q9UVI4 Trihydrophobin precursor (CFTH1).
EMBL:AM113203	01934	DTTcyc1	JGIv1.0	5868	Similar to YOL097C WRS1	tryptophanyl-tRNA aminoacylation	tryptophan-tRNA ligase activity
EMBL:AM113204	01935	DTTcyc1	JGIv1.0	876	Similar to YKR001C VPS1	protein-vacuolar targeting*	GTPase activity
EMBL:AM113205	01936	DTTcyc1	JGIv1.0	scaffold_8:1001076-1001279
EMBL:AM113206	01937	DTTcyc1	JGIv1.0	5023	Similar to YLL023C YLL023C	biological_process unknown	molecular_function unknown
EMBL:AM113207	01938	DTTcyc1	JGIv1.0	5139	Similar to YDR304C CPR5	biological_process unknown	peptidyl-prolyl cis-trans isomerase activity
EMBL:AM113208	01939	DTTcyc1
EMBL:AM113209	01940	DTTcyc1	JGIv1.0	1630	Similar to YOR298C-A MBF1	positive regulation of transcription from Pol II promoter	transcription co-activator activity
EMBL:AM113210	01941	DTTcyc1	JGIv1.0	2166	Similar to YOR191W RIS1	chromatin assembly/disassembly*	DNA dependent ATPase activity
EMBL:AM113211	01942	DTTcyc1	JGIv1.0	5167
EMBL:AM113212	01943	DTTcyc1	JGIv1.0	5023	Similar to YLL023C YLL023C	biological_process unknown	molecular_function unknown
EMBL:AM113213	01944	DTTcyc1	JGIv1.0	1460	Similar to YLL039C UBI4	response to stress*	protein tagging activity*
EMBL:AM113214	01945	DTTcyc1	JGIv1.0	1941	Similar to YDL164C CDC9	DNA recombination*	DNA ligase (ATP) activity
EMBL:AM113215	01946	DTTcyc1	JGIv1.0	1630	Similar to YOR298C-A MBF1	positive regulation of transcription from Pol II promoter	transcription co-activator activity
EMBL:AM113216	01947	DTTcyc1	JGIv1.0	2742
EMBL:AM113217	01948	DTTcyc1	JGIv1.0	1495
EMBL:AM113218	01949	DTTcyc1	JGIv1.0	scaffold_5:461475-461642
EMBL:AM113219	01950	DTTcyc1
EMBL:AM113220	01951	DTTcyc1	JGIv1.0	1630	Similar to YOR298C-A MBF1	positive regulation of transcription from Pol II promoter	transcription co-activator activity
EMBL:AM113221	01952	DTTcyc1	JGIv1.0	471	Similar to B0350.2f unc-44; AO13 ankyrin (CE31847)
EMBL:AM113222	01953	DTTcyc1	JGIv1.0	1495	Similar to YJR073C OPI3	phosphatidylcholine biosynthesis	phosphatidyl-N-methylethanolamine
EMBL:AM113223	01954	DTTcyc1	JGIv1.0	950
EMBL:AM113224	01955	DTTcyc1	JGIv1.0	2440	Similar to YJL034W KAR2	SRP-dependent cotranslational membrane targeting, translocation*	chaperone activity*
EMBL:AM113225	01956	DTTcyc1	JGIv1.0	5276
EMBL:AM113226	01957	DTTcyc1	JGIv1.0	478	Similar to YKL145W RPT1	ubiquitin-dependent protein catabolism	ATPase activity*
EMBL:AM113227	01958	DTTcyc1	JGIv1.0	4702	Similar to YBR118W TEF2	translational elongation	translation elongation factor activity
EMBL:AM113228	01959	DTTcyc1	JGIv1.0	5167
EMBL:AM113229	01960	DTTcyc1	JGIv1.0	7141
EMBL:AM113230	01961	DTTcyc1	JGIv1.0	6772	Similar to YJR117W STE24	peptide pheromone maturation	metalloendopeptidase activity*
EMBL:AM113231	01962	DTTcyc1	JGIv1.0	5778	Similar to YFL045C SEC53	protein-ER targeting	phosphomannomutase activity
EMBL:AM113232	01963	DTTcyc1	JGIv1.0	4702	Similar to YBR118W TEF2	translational elongation	translation elongation factor activity
EMBL:AM113233	01964	DTTcyc1	JGIv1.0	7513
EMBL:AM113234	01965	DTTcyc1	JGIv1.0	1207	Similar to YPR035W GLN1	nitrogen metabolism*	glutamate-ammonia ligase activity
EMBL:AM113235	01966	DTTcyc1	JGIv1.0	4126	Similar to YDL137W ARF2	ER to Golgi transport*	ARF small monomeric GTPase activity
EMBL:AM113236	01967	DTTcyc1	JGIv1.0	468	Similar to YPL169C MEX67	mRNA-nucleus export	protein binding*
EMBL:AM113237	01968	DTTcyc1	JGIv1.0	1965
EMBL:AM113238	01969	DTTcyc1	JGIv1.0	7513
EMBL:AM113239	01970	DTTcyc1	JGIv1.0	5022	Similar to YNR060W FRE4	iron-siderochrome transport	ferric-chelate reductase activity
EMBL:AM113240	01971	DTTcyc1	JGIv1.0	5423	Similar to YOL058W ARG1	arginine biosynthesis*	argininosuccinate synthase activity
EMBL:AM113241	01972	DTTcyc1	JGIv1.0	7837
EMBL:AM113242	01973	DTTcyc1	JGIv1.0	5492	Similar to MJ1187 draG; dinitrogenase reductase activating glycohydrolase
EMBL:AM113243	01974	DTTcyc1	JGIv1.0	7513
EMBL:AM113244	01975	DTTcyc1	JGIv1.0	468	Similar to YPL169C MEX67	mRNA-nucleus export	protein binding*
EMBL:AM113245	01976	DTTcyc1	JGIv1.0	2440	Similar to YJL034W KAR2	SRP-dependent cotranslational membrane targeting, translocation*	chaperone activity*
EMBL:AM113246	01977	DTTcyc1	JGIv1.0	1495	Similar to YJR073C OPI3	phosphatidylcholine biosynthesis	phosphatidyl-N-methylethanolamine
EMBL:AM113247	01978	DTTcyc1	JGIv1.0	2506	Similar to YEL009C GCN4	regulation of transcription from Pol II promoter*	DNA binding*
EMBL:AM113248	01979	DTTcyc1	JGIv1.0	672	Similar to YKL073W LHS1	protein transport*	chaperone activity
EMBL:AM113249	01980	DTTcyc1	JGIv1.0	8152
EMBL:AM113250	01981	DTTcyc1	JGIv1.0	7747	Similar to SCO4259 SCD8A.32c; putative AAA family ATPase
EMBL:AM113251	01982	DTTcyc1	JGIv1.0	3887	Similar to YIL148W RPL40A	protein biosynthesis*	structural constituent of ribosome*
EMBL:AM113252	01983	DTTcyc1	JGIv1.0	7747	Similar to SCO4259 SCD8A.32c; putative AAA family ATPase
EMBL:AM113253	01984	DTTcyc1	JGIv1.0	3721	Similar to YKR039W GAP1	amino acid transport	general amino acid permease activity
EMBL:AM113254	01985	DTTcyc1	JGIv1.0	7051	Similar to YGL095C VPS45	protein complex assembly*	chaperone activity
EMBL:AM113255	01986	DTTcyc1	JGIv1.0	3887	Similar to YIL148W RPL40A	protein biosynthesis*	structural constituent of ribosome*
EMBL:AM113256	01987	DTTcyc1	JGIv1.0	1735
EMBL:AM113257	01988	DTTcyc1	JGIv1.0	2440	Similar to YJL034W KAR2	SRP-dependent cotranslational membrane targeting, translocation*	chaperone activity*
EMBL:AM113258	01989	DTTcyc1	JGIv1.0	2440	Similar to YJL034W KAR2	SRP-dependent cotranslational membrane targeting, translocation*	chaperone activity*
EMBL:AM113259	01990	DTTcyc1	JGIv1.0	4013
EMBL:AM113260	01991	DTTcyc1	JGIv1.0	4702	Similar to YBR118W TEF2	translational elongation	translation elongation factor activity
EMBL:AM113261	01992	DTTcyc1	JGIv1.0	2730	Similar to YDL084W SUB2	mRNA-nucleus export*	protein binding*
EMBL:AM113262	01993	DTTcyc1	JGIv1.0	2440	Similar to YJL034W KAR2	SRP-dependent cotranslational membrane targeting, translocation*	chaperone activity*
EMBL:AM113263	01994	DTTcyc1
EMBL:AM113264	01995	DTTcyc1	JGIv1.0	2804
EMBL:AM113265	01996	DTTcyc1	JGIv1.0	3819	Similar to YGR282C BGL2	cell wall organization and biogenesis	glucan 1,3-beta-glucosidase activity
EMBL:AM113266	01997	DTTcyc1	JGIv1.0	4702	Similar to YBR118W TEF2	translational elongation	translation elongation factor activity
EMBL:AM113267	01998	DTTcyc1	JGIv1.0	5167
EMBL:AM113268	01999	DTTcyc1	JGIv1.0	4017	Similar to SCO0252 SCJ9A.31c; putative oxidoreductase
EMBL:AM113269	02000	DTTcyc1	JGIv1.0	7984	Similar to YML078W CPR3	protein folding	peptidyl-prolyl cis-trans isomerase activity
EMBL:AM113270	02001	DTTcyc1	JGIv1.0	2568	Similar to YDL192W ARF1	ER to Golgi transport*	ARF small monomeric GTPase activity
EMBL:AM113271	02002	DTTcyc1	JGIv1.0	3550	Similar to YLR384C IKI3	regulation of transcription from Pol II promoter	Pol II transcription
EMBL:AM113272	02003	DTTcyc1	JGIv1.0	1697	Similar to YCL043C PDI1	protein folding	protein disulfide isomerase activity
EMBL:AM113273	02004	DTTcyc1	JGIv1.0	2440	Similar to YJL034W KAR2	SRP-dependent cotranslational membrane targeting, translocation*	chaperone activity*
EMBL:AM113274	02005	DTTcyc1	JGIv1.0	1416	Similar to YOR194C TOA1	transcription initiation from Pol II promoter	general RNA polymerase II transcription factor activity
EMBL:AM113275	02006	DTTcyc1	JGIv1.0	5657
EMBL:AM113276	02007	DTTcyc1	JGIv1.0	5417	Similar to YLL048C YBT1	bile acid transport	ATP-binding cassette (ABC) transporter activity*
EMBL:AM113277	02008	DTTcyc1	JGIv1.0	1697	Similar to YCL043C PDI1	protein folding	protein disulfide isomerase activity
EMBL:AM113278	02009	DTTcyc1	JGIv1.0	3236
EMBL:AM113279	02010	AFLPv2_	JGIv1.0	scaffold_39:37834-37992	Similar to NCU08729.1 Sim%87 and Q9C290 Related to
EMBL:AM113280	02011	AFLPv2_	JGIv1.0	380	Similar to SRF4_MOUSE splicing factor arginine,serine rich
EMBL:AM113281	02012	AFLPv2_	JGIv1.0	40	Similar to YER007C-A YER007C-A	biological_process unknown	RNA binding
EMBL:AM113282	02013	AFLPv2_	JGIv1.0	2978
EMBL:AM113283	02014	AFLPv2_	JGIv1.0	633	Similar to YBR053C YBR053C	biological_process unknown	molecular_function unknown
EMBL:AM113284	02015	AFLPv2_	JGIv1.0	2440	Similar to YJL034W KAR2	SRP-dependent cotranslational membrane targeting, translocation*	chaperone activity*
EMBL:AM113285	02016	AFLPv2_	JGIv1.0	7470	Similar to YBR241C YBR241C	biological_process unknown	molecular_function unknown
EMBL:AM113286	02017	AFLPv2_	JGIv1.0	7470	Similar to YBR241C YBR241C	biological_process unknown	molecular_function unknown
EMBL:AM113287	02018	AFLPv2_	JGIv1.0	7024	Similar to YAL042W ERV46	ER to Golgi transport	molecular_function unknown
EMBL:AM113288	02019	AFLPv2_	JGIv1.0	7024	Similar to YAL042W ERV46	ER to Golgi transport	molecular_function unknown
EMBL:AM113289	02020	AFLPv2_	JGIv1.0	2773
EMBL:AM113290	02021	AFLPv2_	JGIv1.0	2773
EMBL:AM113291	02022	AFLPv2_	JGIv1.0	6922	Similar to YAL032C PRP45	positive regulation of transcription from Pol II promoter	transcriptional activator activity
EMBL:AM113292	02023	AFLPv2_	JGIv1.0	4722
EMBL:AM113293	02024	AFLPv2_	JGIv1.0	4722
EMBL:AM113294	02025	AFLPv2_	JGIv1.0	939	Similar to YNL135C FPR1	biological_process unknown	peptidyl-prolyl cis-trans isomerase activity
EMBL:AM113295	02026	AFLPv2_	JGIv1.0	939	Similar to YNL135C FPR1	biological_process unknown	peptidyl-prolyl cis-trans isomerase activity
EMBL:AM113296	02027	AFLPv2_	JGIv1.0	1352	Similar to YCR042C TAF2	transcription initiation from Pol II promoter*	general RNA polymerase II
EMBL:AM113297	02028	AFLPv2_	JGIv1.0	3774	Similar to YPL175W SPT14	GPI anchor biosynthesis	transferase activity, transferring hexosyl groups
EMBL:AM113298	02029	AFLPv2_	JGIv1.0	88	Similar to YKR105C YKR105C	biological_process unknown	molecular_function unknown
EMBL:AM113299	02030	AFLPv2_	JGIv1.0	88	Similar to YKR105C YKR105C	biological_process unknown	molecular_function unknown
EMBL:AM113300	02031	AFLPv2_	JGIv1.0	scaffold_39:37834-37992	Similar to NCU08729.1 Sim%87 and Q9C290 Related to
EMBL:AM113301	02032	AFLPv2_	JGIv1.0	scaffold_39:37834-37992	Similar to NCU08729.1 Sim%87 and Q9C290 Related to
EMBL:AM113302	02033	AFLPv2_	JGIv1.0	4013
EMBL:AM113303	02034	AFLPv2_	JGIv1.0	scaffold_2: 1405180-1405473	Similar to NCU05943.1 Sim%53 and Q84RN7 Hypothetical Gag-Pol polyprotein
EMBL:AM113304	02035	AFLPv2_	JGIv1.0	scaffold_2:1405373-1405420
EMBL:AM113305	02036	AFLPv2_	JGIv1.0	2223	Similar to YBR109C CMD1	cytoskeleton organization and biogenesis*	calcium ion binding
EMBL:AM113306	02037	AFLPv2_
EMBL:AM113307	02038	AFLPv2_	JGIv1.0	244	Similar to YPR040W TIP41	signal transduction	molecular_function unknown
EMBL:AM113308	02039	AFLPv2_	JGIv1.0	4966	Similar to NCU05128.1 Sim%62
EMBL:AM113309	02040	AFLPv2_	JGIv1.0	4966	Similar to NCU05128.1 Sim%62
EMBL:AM113310	02041	AFLPv2_	JGIv1.0	1102
EMBL:AM113311	02042	AFLPv2_			Similar to PT12_ARATH Putative potassium transporter 12 Sim%89
EMBL:AM113312	02043	AFLPv2_	JGIv1.0	662
EMBL:AM113313	02044	AFLPv2_	JGIv1.0	662
EMBL:AM113314	02045	AFLPv2_	JGIv1.0	2771	Similar to YPL243W SRP68	protein-ER targeting	signal sequence binding
EMBL:AM113315	02046	AFLPv2_	JGIv1.0	2003
EMBL:AM113316	02047	AFLPv2_	JGIv1.0	2003
EMBL:AM113317	02048	AFLPv2_	JGIv1.0	2305
EMBL:AM113318	02049	AFLPv2_	JGIv1.0	2305
EMBL:AM113319	02050	AFLPv2_	JGIv1.0	scaffold_5:1170480-1170540
EMBL:AM113320	02051	AFLPv2_	JGIv1.0	3558
EMBL:AM113321	02052	AFLPv2_	JGIv1.0	5111	Similar to YLR411W CTR3	copper ion import	copper uptake transporter activity
EMBL:AM113322	02053	AFLPv2_	JGIv1.0	scaffold_2:965829-965876
EMBL:AM113323	02054	AFLPv2_			Similar to Q9SR24 F3L24.29 protein Sim%94 and Ptc2-like protein
EMBL:AM113324	02055	AFLPv2_	JGIv1.0	40	Similar to YER007C-A YER007C-A	biological_process unknown	RNA binding
EMBL:AM113325	02056	AFLPv2_	JGIv1.0	7837
EMBL:AM113326	02057	AFLPv2_	JGIv1.0	7837
EMBL:AM113327	02058	AFLPv2_	JGIv1.0	7837
EMBL:AM113328	02059	AFLPv2_
EMBL:AM113329	02060	AFLPv2_	JGIv1.0	5346	Similar to YLR219W MSC3	meiotic recombination	molecular_function unknown
EMBL:AM113330	02061	AFLPv2_	JGIv1.0	6664	Similar to YPL239W YAR1	biological_process unknown	molecular_function unknown
EMBL:AM113331	02062	AFLPv2_	JGIv1.0	4264
EMBL:AM113332	02063	AFLPv2_	JGIv1.0	4264
EMBL:AM113333	02064	AFLPv2_	JGIv1.0	1352	Similar to YCR042C TAF2	transcription initiation from Pol II promoter*	general RNA polymerase II
EMBL:AM113334	02065	AFLPv2_	JGIv1.0	1655	Similar to YLR032W RAD5	DNA repair	ATPase activity
EMBL:AM113335	02066	AFLPv2_	JGIv1.0	3448
EMBL:AM113336	02067	AFLPv2_	JGIv1.0	3448
EMBL:AM113337	02068	AFLPv2_	JGIv1.0	380	Similar to SRF4_MOUSE splicing factor arginine,serine rich
EMBL:AM113338	02069	AFLPv2_	JGIv1.0	2265	Similar to YBR225W YBR225W	biological_process unknown	molecular_function unknown
EMBL:AM113339	02070	AFLPv2_	JGIv1.0	1982	Similar to YGL056C SDS23	biological_process unknown	molecular_function unknown
EMBL:AM113340	02071	AFLPv2_	JGIv1.0	3280	Similar to YML061C PIF1	DNA recombination*	DNA helicase activity
EMBL:AM113341	02072	AFLPv2_	JGIv1.0	3280	Similar to YML061C PIF1	DNA recombination*	DNA helicase activity
EMBL:AM113342	02073	AFLPv2_	JGIv1.0	2265	Similar to YBR225W YBR225W	biological_process unknown	molecular_function unknown
EMBL:AM113343	02074	AFLPv2_	JGIv1.0	2265	Similar to YBR225W YBR225W	biological_process unknown	molecular_function unknown
EMBL:AM113344	02075	AFLPv2_	JGIv1.0	2265	Similar to YBR225W YBR225W	biological_process unknown	molecular_function unknown
EMBL:AM113345	02076	AFLPv2_	JGIv1.0	6867	Similar to YGR173W GIR1	biological_process unknown	molecular_function unknown
EMBL:AM113346	02077	AFLPv2_	JGIv1.0	4414	Similar to YPL138C SPP1	regulation of transcription, DNA-dependent*	transcriptional activator
EMBL:AM113347	02078	AFLPv2_	JGIv1.0	4414	Similar to YPL138C SPP1	regulation of transcription, DNA-dependent*	transcriptional activator
EMBL:AM113348	02079	AFLPv2_	JGIv1.0	scaffold_4:349760-349854
EMBL:AM113349	02080	AFLPv2_	JGIv1.0	scaffold_4:349760-349854
EMBL:AM113350	02081	AFLPv2_	JGIv1.0	scaffold_4:349760-349854
EMBL:AM113351	02082	AFLPv2_
EMBL:AM113352	02083	AFLPv2_	JGIv1.0	scaffold_3:21813-21848
EMBL:AM113353	02084	AFLPv2_
EMBL:AM113354	02085	AFLPv2_	JGIv1.0	4323	Similar to GCP4_MOUSE Q9D4F8 Gamma-tubulin complex component 4 (GCP-4).
EMBL:AM113355	02086	AFLPv2_	JGIv1.0	4323	Similar to GCP4_MOUSE Q9D4F8 Gamma-tubulin complex component 4 (GCP-4).
EMBL:AM113356	02087	AFLPv2_	JGIv1.0	scaffold_11:211504-211565
EMBL:AM113357	02088	AFLPv2_
EMBL:AM113358	02089	AFLPv2_	JGIv1.0	4573	Similar to YOL103W ITR2	myo-inositol transport	myo-inositol transporter activity
EMBL:AM113359	02090	AFLPv2_	JGIv1.0	1656	Similar to YMR109W MYO5	cell wall organization and biogenesis*	microfilament motor activity
EMBL:AM113360	02091	AFLPv2_	JGIv1.0	1656	Similar to YMR109W MYO5	cell wall organization and biogenesis*	microfilament motor activity
EMBL:AM113361	02092	AFLPv2_	JGIv1.0	8487	Similar to YMR015C ERG5	ergosterol biosynthesis	C-22 sterol desaturase activity
EMBL:AM113362	02093	AFLPv2_	JGIv1.0	scaffold_11:211504-211565
EMBL:AM113363	02094	AFLPv2_	JGIv1.0	694	Similar to YFL030W AGX1	glyoxylate cycle	alanine-glyoxylate aminotransferase activity
EMBL:AM113364	02095	AFLPv2_	JGIv1.0	6756	Similar to YLR378C SEC61	SRP-dependent cotranslational membrane targeting, translocation	protein transporter activity
EMBL:AM113365	02096	AFLPv2_	JGIv1.0	scaffold_3:715588-715623
EMBL:AM113366	02097	AFLPv2_
EMBL:AM113367	02098	AFLPv2_	JGIv1.0	3312	Similar to YDL047W SIT4	cell wall organization and biogenesis*	protein serine/threonine
EMBL:AM113368	02099	AFLPv2_	JGIv1.0	3312	Similar to YDL047W SIT4	cell wall organization and biogenesis*	protein serine/threonine
EMBL:AM113369	02100	AFLPv2_	JGIv1.0	3448
EMBL:AM113370	02101	AFLPv2_	JGIv1.0	3448
EMBL:AM113371	02102	AFLPv2_	JGIv1.0	4414	Similar to YPL138C SPP1	regulation of transcription, DNA-dependent*	transcriptional activator
EMBL:AM113372	02103	AFLPv2_	JGIv1.0	scaffold_4:349760-349854
EMBL:AM113373	02104	DTTcyc5	JGIv1.0	3989	Similar to YDL131W LYS21	lysine biosynthesis, aminoadipic pathway	homocitrate synthase activity
EMBL:AM113374	02105	DTTcyc5
[truncated: 48 more rows]
